# Supplementary material for: Adaptive strategy of allohexaploid wheat to long-term salinity stress
Source: BMC Plant Biol. 2020 May 12;20:210. doi: 10.1186/s12870-020-02423-2 (PMC7216640; doi:10.1186/s12870-020-02423-2)
Supplement: Supplementary file 2 — Additional file 2: Table S1. Fold change and percent contribution to total molarity of each compatible solute. Fold change is ratio of stress /control. Percent contribution is calculated with following equation: Percent contribution of a given solute = its molarity content (μmol g-1 DW) × 100/total molarity content, where total molarity content is sum of molarity contents of all 37 solutes. The wheat seeds were treated with 100 mM NaCl for 30 days. CL, control leaf; SL, stress leaf; CR, control root; SR, stress root. Table S2. Expression data of salinity-tolerant genes involved in osmotic adjustment, ion homeostasis and tissue tolerance. Table S3. Percentage of the triad showing stress-induced significant change in relative expression of homeolog. Significant change was defined as ≥20% difference between stress and control in relative expression of homeologs. Table S4. Number of triads showing differential homeolog expression bias categories between control and stress treatments. Table S5. Expression data and homeolog expression bias categories of salinity-tolerant triads involved in osmotic adjustment, ion homeostasis and tissue tolerance. A-S, A suppressed; A-D, A dominant; B-S, B suppressed; B-D, B dominant; D-S, D suppressed; D-D, D dominant. Table S6: Results of qRT-PCR of wheat leaves. Each treatment had three biological replicates. [file 12870_2020_2423_MOESM2_ESM.zip]

Archive with 6 entries (6 files):
- REVISED Table S6 qPCR.xlsx
- Table S1 amino acids and sugars.xlsx
- Table S2 salinity tolerant DEG data.xlsx
- Table S3 ABD relative expression change statistical.xls
- Table S4 Triad  statistic of bias pattern change.xlsx
- Table S5 salt tolerant traid fold change triad tpM.xlsx
