# Supplementary material for: Adaptive strategy of allohexaploid wheat to long-term salinity stress
Source: BMC Plant Biol. 2020 May 12;20:210. doi: 10.1186/s12870-020-02423-2 (PMC7216640; doi:10.1186/s12870-020-02423-2)
Supplement: Supplementary file 2 — Additional file 2: Table S1. Fold change and percent contribution to total molarity of each compatible solute. Fold change is ratio of stress /control. Percent contribution is calculated with following equation: Percent contribution of a given solute = its molarity content (μmol g-1 DW) × 100/total molarity content, where total molarity content is sum of molarity contents of all 37 solutes. The wheat seeds were treated with 100 mM NaCl for 30 days. CL, control leaf; SL, stress leaf; CR, control root; SR, stress root. Table S2. Expression data of salinity-tolerant genes involved in osmotic adjustment, ion homeostasis and tissue tolerance. Table S3. Percentage of the triad showing stress-induced significant change in relative expression of homeolog. Significant change was defined as ≥20% difference between stress and control in relative expression of homeologs. Table S4. Number of triads showing differential homeolog expression bias categories between control and stress treatments. Table S5. Expression data and homeolog expression bias categories of salinity-tolerant triads involved in osmotic adjustment, ion homeostasis and tissue tolerance. A-S, A suppressed; A-D, A dominant; B-S, B suppressed; B-D, B dominant; D-S, D suppressed; D-D, D dominant. Table S6: Results of qRT-PCR of wheat leaves. Each treatment had three biological replicates. [file 12870_2020_2423_MOESM2_ESM.zip › REVISED Table S6 qPCR.xlsx]

## Sheet: Sheet2
Table S6: Results of qRT-PCR of wheat leaves. Each treatment had three biological replicates.
		RNAseq			qRT-PCR
Gene ID	Gene name	Fold Change（stress/control)	Adjusted P value		Fold Change（stress/control)	P value (t test)		Forward primer sequence (5'-3')	Reverse primer sequence (5'-3')
TraesCS3D01G250900	V-H+ ATPase-b2	0.493225	0.000862567		1.02971	0.958836	Disagree	TCGGAGAGGAAGCACTGTCATCA	GGAGGCATCACGACTGTAGAACTG
TraesCS2A01G289300	HAK1	0.237607	1.31e-05		0.15997	0.233414	Agree	ACGCCAACGACAACGGAGATG	GCCACTGAGATGAGGACCACTTG
TraesCS3A01G446600	Potassium transporter	0.153331	0.0157492		0.768494	0.424835	Disagree	CTGATTATCTATACTGTGCTTCTCCTTCCA	CCGCCATCGCCGTTGTCATTA
TraesCS7B01G116700	Potassium transporter	6.5537	0.00186346		1.90785	0.00260283	Agree	AAGGTCTCTATAAGTTGGCTCTTGAATCTC	ATCGCTCCTCAGGTCGGATGTG
TraesCS2D01G419000	Potassium transporter	1.03396	0.956861		0.847863	0.372196	Agree	TTATCACCAACTTACCTGCTATCCACTC	TGAACTCGTCGGAATCTGAATAACCAT
TraesCS6A01G350700	Dehydrin	126.009	1.14e-23		39.5461	0.0271914	Agree	GGCATCAAGGATAAGATCAAGGAGAAG	TTGCTGTCCGTAGGTGTTGTCA
TraesCS1D01G021800	FAR; fatty acyl-CoA reductase [EC:1.2.1.-]	216.118	4.22e-05		75.3268	0.00592018	Agree	GTTGCTTGGTAACTTAGGACGAGAC	GTAATAGAATAGTTCAGAGGATTCCGATGG
TraesCS3B01G266200	PP2C; protein phosphatase 2C [EC:3.1.3.16]	27.9525	0.00238103		4.65282	0.111424	Agree	AGCGAGACGAGCAAGCGAGAT	GTCAGACGAGTCCGAGGAGTTGT
TraesCS6A01G350600	Dehydrin	167.63	4.04e-06		9.91944	0.0323583	Agree	TCGTCTGAGGATGATGGCATGG	GGCAGCTTCTCCTTGATCTTGTC
TraesCS3B01G411300	ABF; ABA responsive element binding factor	6.05173	1.65e-08		2.47678	0.00903233	Agree	GCAGCGGCATAAGCGGATGAT	CTTTGGACAGGTGGGCGTTCTC
