# Supplementary material for: Adaptive strategy of allohexaploid wheat to long-term salinity stress
Source: BMC Plant Biol. 2020 May 12;20:210. doi: 10.1186/s12870-020-02423-2 (PMC7216640; doi:10.1186/s12870-020-02423-2)
Supplement: Supplementary file 2 — Additional file 2: Table S1. Fold change and percent contribution to total molarity of each compatible solute. Fold change is ratio of stress /control. Percent contribution is calculated with following equation: Percent contribution of a given solute = its molarity content (μmol g-1 DW) × 100/total molarity content, where total molarity content is sum of molarity contents of all 37 solutes. The wheat seeds were treated with 100 mM NaCl for 30 days. CL, control leaf; SL, stress leaf; CR, control root; SR, stress root. Table S2. Expression data of salinity-tolerant genes involved in osmotic adjustment, ion homeostasis and tissue tolerance. Table S3. Percentage of the triad showing stress-induced significant change in relative expression of homeolog. Significant change was defined as ≥20% difference between stress and control in relative expression of homeologs. Table S4. Number of triads showing differential homeolog expression bias categories between control and stress treatments. Table S5. Expression data and homeolog expression bias categories of salinity-tolerant triads involved in osmotic adjustment, ion homeostasis and tissue tolerance. A-S, A suppressed; A-D, A dominant; B-S, B suppressed; B-D, B dominant; D-S, D suppressed; D-D, D dominant. Table S6: Results of qRT-PCR of wheat leaves. Each treatment had three biological replicates. [file 12870_2020_2423_MOESM2_ESM.zip › Table S1 amino acids and sugars.xlsx]

## Sheet: Sheet2
Table S1 Fold change and percent contribution to total molarity of each compatible solute. Fold change is ratio of stress /control. Percent contribution is calculated with following formula: Percent contribution of a given solute = its molarity content (μmol g-1 DW)*100%/total molarity content, there total molarity content is sum of molarity contents of all 37 solutes.The wheat seeds were treated…
		aPercent contribution to total molarity					Leaf			Root
		CL	SL	CR	SR		Fold change	P value		Fold change	P value
Free amino acids	Glycine	1.47803	0.536691	1.17939	0.490355		0.427206	0.000544844		0.712621	0.0260704
	Alanine	14.6825	10.1519	21.4122	12.7867		0.813472	0.00115345		1.02353	0.271516
	Serine	1.09114	1.41332	1.74733	1.01278		1.5239	3.01617e-05		0.993447	0.865766
	Proline	1.85624	8.80321	3.65267	5.15742		5.57963	6.00285e-07		2.42006	3.90701e-06
	Valine	1.30306	1.2221	4.07175	2.07499		1.10342	0.0975076		0.873453	0.0297269
	Threonine	0.913989	0.761159	2.08626	0.929938		0.979786	0.664089		0.763996	0.000229663
	Cysteine	0.00226758	0.00997636	0.0531985	0.0201754		5.17613	0.379489		0.650022	0.309359
	Isoleucine	0.646639	0.597658	2.12519	0.964678		1.08739	0.0100597		0.778017	0.000399646
	Asparagine	0.351033	0.478496	1.13588	0.750899		1.60372	0.00686472		1.13306	0.282384
	Aspartic acid	0.549915	0.569945	4.12214	1.42697		1.21937	0.0337277		0.593333	0.0219116
	Glutamine	0	0.175325	2.31985	1.9828		b100.00	2.15051e-06		1.46496	0.0271763
	Glutamic acid	1.0281	0.956991	15.9618	4.75658		1.09514	0.098703		0.51076	0.00016156
	Methionine	0.0716194	0.0452631	0.275725	0.0589228		0.743551	0.00241617		0.366279	0.000189488
	Histidine	0.193883	0.262341	1.02137	0.462297		1.59193	0.00125225		0.775785	0.0396703
	Phenylalanine	0.393418	0.408292	0.723664	0.314255		1.22099	0.00158629		0.744304	0.000429407
	Arginine	0.0253222	0.0315918	0.0792366	0.0458289		1.46781	0.403062		0.991329	0.250815
	Tryptophan	0.107375	0.122765	0.262214	0.106622		1.34514	6.53428e-05		0.696943	0.000297361
	Lysine	0.76836	0.555166	2.73664	1.10497		0.850071	0.0268398		0.69205	0.0179994
	Tyrosine	0.19823	0.11676	0.375801	0.162606		0.692982	0.00421558		0.741621	0.0678204
	Leucine	1.21177	0.935745	3.37328	1.47641		0.90852	0.00846226		0.75017	0.00171011
Free carbohydrates	Erythrose	5.28464	4.36871	7.55096	3.43208		0.972603	0.911171		0.77904	0.177906
	Fructose	15.4489	3.77883	6.96582	17.5469		0.287778	0.0275998		4.31752	0.00844168
	Xylose	0.708697	3.8628	0.708088	3.2404		6.41267	0.263156		7.8436	0.0163968
	Rhamnose	0.123866	0.114173	0.108254	0.212838		1.08445	0.898109		3.36985	0.0406998
	Glucose	3.48067	1.88019	2.55371	8.72155		0.635529	0.125784		5.85366	0.00256618
	Galactose	1.15761	0.365065	0.448329	2.95836		0.371027	0.248933		11.3099	0.0678987
	Mannose	1.22095	0.964447	1.67027	2.51041		0.929348	0.599597		2.5761	0.0322917
	Fucose	0.00571796	0.039727	0.0669055	0.0849724		8.17413	0.00412513		2.17681	0.122758
	Sucrose	42.1635	44.6351	5.10467	19.3606		1.24548	0.254953		6.50066	0.0013084
	Lactose	0.378773	1.52472	4.14796	3.50131		4.73596	0.0010228		1.44677	0.109215
	Melitose	0.110523	0.0620964	0.0137285	0.0890234		0.661014	0.505031		11.1144	0.289083
	Stachyose	0.0432537	0.0439703	0.463656	0.0590098		1.196	0.044389		0.218139	0.145031
	Ribose	0.0459965	0.0531612	0.128438	0.0787627		1.35977	0.328667		1.05107	0.917821
	Maltose	2.40662	9.68803	0.596771	1.54612		4.73615	5.19408e-05		4.44058	0.0242619
Polyols	Pinitol	0.0945301	0.0793962	0.184451	0.136584		0.988159	0.836629		1.26918	0.277405
	Xylitol	0.0282501	0.0362452	0.0206957	0.0187926		1.50948	0.0840113		1.55636	0.211962
	Inositol	0.424678	0.348657	0.551672	0.416054		0.965909	0.853598		1.29263	0.230569
aPercentage of each solute molarity to total molarity.
bGlutamine was detected in stress treatment plants but not in control plants.
