# Supplementary material for: Adaptive strategy of allohexaploid wheat to long-term salinity stress
Source: BMC Plant Biol. 2020 May 12;20:210. doi: 10.1186/s12870-020-02423-2 (PMC7216640; doi:10.1186/s12870-020-02423-2)
Supplement: Supplementary file 2 — Additional file 2: Table S1. Fold change and percent contribution to total molarity of each compatible solute. Fold change is ratio of stress /control. Percent contribution is calculated with following equation: Percent contribution of a given solute = its molarity content (μmol g-1 DW) × 100/total molarity content, where total molarity content is sum of molarity contents of all 37 solutes. The wheat seeds were treated with 100 mM NaCl for 30 days. CL, control leaf; SL, stress leaf; CR, control root; SR, stress root. Table S2. Expression data of salinity-tolerant genes involved in osmotic adjustment, ion homeostasis and tissue tolerance. Table S3. Percentage of the triad showing stress-induced significant change in relative expression of homeolog. Significant change was defined as ≥20% difference between stress and control in relative expression of homeologs. Table S4. Number of triads showing differential homeolog expression bias categories between control and stress treatments. Table S5. Expression data and homeolog expression bias categories of salinity-tolerant triads involved in osmotic adjustment, ion homeostasis and tissue tolerance. A-S, A suppressed; A-D, A dominant; B-S, B suppressed; B-D, B dominant; D-S, D suppressed; D-D, D dominant. Table S6: Results of qRT-PCR of wheat leaves. Each treatment had three biological replicates. [file 12870_2020_2423_MOESM2_ESM.zip › Table S2 salinity tolerant DEG data.xlsx]

## Sheet: Sheet1
		Root		Leaf
Gene name	Gene ID	Fold Change	Adjusted P value	Fold Change	Adjusted P value	Human-Readable-Description	Interpro-IDs-(Description)	NR:Description	NR:Evalue		Pfam:pfam_Description	NR:Seq-id	Uniprot:UniProtKB-AC	Uniprot:Score	Uniprot:Evalue	Uniprot:Description	KEGG:KO	KEGG:Description
Ca2+-ATPase	TraesCS2D01G037200	0.895723	0.679424	410.292	0.0112158	ER-type Ca2+-ATPase 1		hypothetical protein F775_31673 [Aegilops tauschii]	1e-50		Glycosyl hydrolases family 6.	gi|475614390|gb|EMT29063.1|	.	.	.	.	.	.
Sodium/calcium exchanger	TraesCS5A01G024300	2.67888	0.0119928	0.625786	0.366293	Cation calcium exchanger	IPR004837: Sodium/calcium exchanger membrane region	predicted protein, partial [Hordeum vulgare subsp. vulgare]	0		Sodium/calcium exchanger protein. This is a family of sodium/calcium exchanger integral membrane proteins. This family covers the integral membrane regions of the proteins. Sodium/calcium exchangers regulate intracellular Ca2+ concentrations in many cells; cardiac myocytes, epithelial cells, neurons retinal rod photoreceptors and smooth muscle cells. Ca2+ is moved into or out of the cytosol depen…	gi|326524125|dbj|BAJ97073.1|	Q9FKP1	270	1e-80	Cation/calcium exchanger 1	K13754	SLC24A6, NCKX6; solute carrier family 24 (sodium/potassium/calcium exchanger), member 6
Sodium/calcium exchanger	TraesCS4B01G015200	0.382854	0.0020786	10.1588	2.75e-05	Cation calcium exchanger	IPR004837: Sodium/calcium exchanger membrane region	unnamed protein product [Triticum aestivum]	0		Sodium/calcium exchanger protein. This is a family of sodium/calcium exchanger integral membrane proteins. This family covers the integral membrane regions of the proteins. Sodium/calcium exchangers regulate intracellular Ca2+ concentrations in many cells; cardiac myocytes, epithelial cells, neurons retinal rod photoreceptors and smooth muscle cells. Ca2+ is moved into or out of the cytosol depen…	gi|669029293|emb|CDM83454.1|	Q9FKP1	295	7e-90	Cation/calcium exchanger 1	K13754	SLC24A6, NCKX6; solute carrier family 24 (sodium/potassium/calcium exchanger), member 6
Sodium/calcium exchanger	TraesCS4A01G298400	0.130913	5.17e-06	4.99865	0.00670833	Cation calcium exchanger	IPR004837: Sodium/calcium exchanger membrane region	unnamed protein product [Triticum aestivum]	0		Sodium/calcium exchanger protein. This is a family of sodium/calcium exchanger integral membrane proteins. This family covers the integral membrane regions of the proteins. Sodium/calcium exchangers regulate intracellular Ca2+ concentrations in many cells; cardiac myocytes, epithelial cells, neurons retinal rod photoreceptors and smooth muscle cells. Ca2+ is moved into or out of the cytosol depen…	gi|669029293|emb|CDM83454.1|	Q9FKP1	280	3e-84	Cation/calcium exchanger 1	K13754	SLC24A6, NCKX6; solute carrier family 24 (sodium/potassium/calcium exchanger), member 6
V-H+ ATPase-b2	TraesCS3B01G280000	0.99565	0.986693	0.49825	0.000468023	ATP synthase subunit beta	IPR000194: ATPase, F1/V1/A1 complex, alpha/beta subunit, nucleotide-binding domain; IPR004100: ATPase, F1/V1/A1 complex, alpha/beta subunit, N-terminal domain; IPR005723: ATPase, V1 complex, subunit B; IPR020003: ATPase, alpha/beta subunit, nucleotide-binding domain, active site; IPR022879: V-type ATP synthase regulatory subunit B/beta; IPR024034: ATPase, F1/V1 complex, beta/alpha subunit, C-term…	PREDICTED: V-type proton ATPase subunit B 2-like [Brachypodium distachyon]	0		ATP synthase alpha/beta family, nucleotide-binding domain. This family includes the ATP synthase alpha and beta subunits, the ATP synthase associated with flagella and the termination factor Rho.	gi|357136145|ref|XP_003569666.1|	Q9SZN1	965	0	V-type proton ATPase subunit B2	K02147	ATPeV1B, ATP6B; V-type H+-transporting ATPase subunit B
V-H+ ATPase-b2	TraesCS3D01G250900	0.935212	0.711494	0.493225	0.000862567	ATP synthase subunit beta	IPR000194: ATPase, F1/V1/A1 complex, alpha/beta subunit, nucleotide-binding domain; IPR004100: ATPase, F1/V1/A1 complex, alpha/beta subunit, N-terminal domain; IPR005723: ATPase, V1 complex, subunit B; IPR020003: ATPase, alpha/beta subunit, nucleotide-binding domain, active site; IPR022879: V-type ATP synthase regulatory subunit B/beta; IPR024034: ATPase, F1/V1 complex, beta/alpha subunit, C-term…	PREDICTED: V-type proton ATPase subunit B 2-like [Brachypodium distachyon]	0		ATP synthase alpha/beta family, nucleotide-binding domain. This family includes the ATP synthase alpha and beta subunits, the ATP synthase associated with flagella and the termination factor Rho.	gi|357136145|ref|XP_003569666.1|	Q9SZN1	965	0	V-type proton ATPase subunit B2	K02147	ATPeV1B, ATP6B; V-type H+-transporting ATPase subunit B
V-H+ ATPase-d	TraesCS6D01G135900	13.556	0.0211747	NE	NE	V-type ATP synthase subunit D	IPR002699: ATPase, V1 complex, subunit D	PREDICTED: V-type proton ATPase subunit D-like [Brachypodium distachyon]	2e-137		ATP synthase subunit D. This is a family of subunit D form various ATP synthases including V-type H+ transporting and Na+ dependent. Subunit D is suggested to be an integral part of the catalytic sector of the V-ATPase.	gi|357144820|ref|XP_003573424.1|	Q9XGM1	317	1e-106	V-type proton ATPase subunit D	K02149	ATPeV1D, ATP6M; V-type H+-transporting ATPase subunit D
V-H+ ATPase-d	TraesCS6B01G174800	11.1111	0.00444813	NE	NE	V-type ATP synthase subunit D	IPR002699: ATPase, V1 complex, subunit D	PREDICTED: V-type proton ATPase subunit D-like [Brachypodium distachyon]	3e-137		ATP synthase subunit D. This is a family of subunit D form various ATP synthases including V-type H+ transporting and Na+ dependent. Subunit D is suggested to be an integral part of the catalytic sector of the V-ATPase.	gi|357144820|ref|XP_003573424.1|	Q9XGM1	314	9e-106	V-type proton ATPase subunit D	K02149	ATPeV1D, ATP6M; V-type H+-transporting ATPase subunit D
Anion channel	TraesCS1B01G456000	5.36308	0.0344752	NE	NE	S-type anion channel	IPR004695: Voltage-dependent anion channel	S-type anion channel SLAH2 [Triticum urartu]	0		Voltage-dependent anion channel. This family of transporters has ten alpha helical transmembrane segments. The structure of a bacterial homologue of SLAC1 shows it to have a trimeric arrangement. The pore is composed of five helices with a conserved Phe residue involved in gating. One homologue, Mae1 from the yeast Schizosaccharomyces pombe, functions as a malate uptake transporter; another, Ssu1…	gi|474412894|gb|EMS66940.1|	Q9ASQ7	469	2e-155	S-type anion channel SLAH2	.	.
Aquaporin TIP2-3	TraesCS2D01G411400	0.622045	0.000723286	85.028	0.031753	Aquaporin	IPR000425: Major intrinsic protein; IPR022357: Major intrinsic protein, conserved site; IPR023271: Aquaporin-like	Aquaporin TIP2-3 [Aegilops tauschii]	8e-170		Major intrinsic protein. MIP (Major Intrinsic Protein) family proteins exhibit essentially two distinct types of channel properties: (1) specific water transport by the aquaporins, and (2) small neutral solutes transport, such as glycerol by the glycerol facilitators.	gi|475562220|gb|EMT13970.1|	Q84RL6	444	2e-157	Aquaporin TIP2-3	K09873	TIP; aquaporin TIP
Aquaporin TIP2-3	TraesCS2A01G414100	0.681615	0.000438592	84.2284	0.0120327	Aquaporin	IPR000425: Major intrinsic protein; IPR022357: Major intrinsic protein, conserved site; IPR023271: Aquaporin-like	Aquaporin TIP2-3 [Triticum urartu]	9e-171		Major intrinsic protein. MIP (Major Intrinsic Protein) family proteins exhibit essentially two distinct types of channel properties: (1) specific water transport by the aquaporins, and (2) small neutral solutes transport, such as glycerol by the glycerol facilitators.	gi|474440196|gb|EMS68352.1|	Q84RL6	444	4e-157	Aquaporin TIP2-3	K09873	TIP; aquaporin TIP
Calcium-transporting ATPase	TraesCS5A01G276700	2.22976	0.0132136	0.241115	0.123143	Calcium-transporting ATPase	IPR001757: P-type ATPase; IPR004014: Cation-transporting P-type ATPase, N-terminal; IPR006068: Cation-transporting P-type ATPase, C-terminal; IPR008250: P-type ATPase, A domain; IPR018303: P-type ATPase, phosphorylation site; IPR023214: HAD-like domain; IPR023298: P-type ATPase, transmembrane domain; IPR023299: P-type ATPase, cytoplasmic domain N	PREDICTED: calcium-transporting ATPase 9, plasma membrane-type-like isoform X1 [Oryza brachyantha]	0		Cation transporting ATPase, C-terminus. Members of this families are involved in Na+/K+, H+/K+, Ca++ and Mg++ transport. This family represents 5 transmembrane helices.	gi|1002868685|ref|XP_015696708.1|	Q7X8B5	1375	0	Calcium-transporting ATPase 5, plasma membrane-type	K01537	E3.6.3.8; Ca2+-transporting ATPase [EC:3.6.3.8]
Dehydrin	TraesCS6A01G350100	NE	NE	24.1522	0.00979987	Dehydrin	IPR000167: Dehydrin; IPR030513: Dehydrin, conserved site	.	.		Dehydrin.	.	.	.	.	.	.	.
Dehydrin	TraesCS6D01G333300	73.6593	0.000473481	NE	NE	Dehydrin	IPR000167: Dehydrin; IPR030513: Dehydrin, conserved site	.	.		Dehydrin.	.	.	.	.	.	.	.
Dehydrin	TraesCS6A01G350600	7.96858	0.00136717	167.63	4.04e-06	Dehydrin	IPR000167: Dehydrin; IPR030513: Dehydrin, conserved site	Dehydrin DHN3 [Triticum urartu]	1e-16		Dehydrin.	gi|473744504|gb|EMS45466.1|	P12948	60.5	9e-10	Dehydrin DHN3	.	.
Dehydrin	TraesCS6A01G350200	11.8885	0.00216668	30.9812	6.19e-08	Dehydrin	IPR000167: Dehydrin	dehydrin [Triticum turgidum subsp. durum]	1e-09		Dehydrin.	gi|1181294|emb|CAA55193.1|	.	.	.	.	.	.
Dehydrin	TraesCS7A01G560000	10.4466	0.143724	17.6888	5.37e-06	Dehydrin	IPR000167: Dehydrin; IPR030513: Dehydrin, conserved site	LEA D-11 dehydrin [Triticum aestivum]	9e-58		Dehydrin.	gi|21624242|dbj|BAC01112.1|	P46526	89.4	6e-20	Cold shock protein CS66	.	.
Dehydrin	TraesCS4D01G063100	26.1079	0.0100792	NE	NE	Dehydrin	IPR000167: Dehydrin; IPR030513: Dehydrin, conserved site	Dehydrin DHN3 [Aegilops tauschii]	4e-30		Dehydrin.	gi|475617681|gb|EMT30205.1|	.	.	.	.	.	.
Dehydrin	TraesCS6B01G383200	5.14116	0.133615	18.922	1.38e-07	Dehydrin	IPR000167: Dehydrin; IPR030513: Dehydrin, conserved site	RecName: Full=Cold shock protein CS66	5e-51		Dehydrin.	gi|1169107|sp|P46526.1|CS66_WHEAT	P46526	187	2e-52	Cold shock protein CS66	.	.
Dehydrin	TraesCS7B01G484900	28.441	3.69e-09	1.58609	0.491044	Dehydrin	IPR000167: Dehydrin; IPR030513: Dehydrin, conserved site	cold acclimation protein WCOR726 [Triticum aestivum]	1e-33		Dehydrin.	gi|1657849|gb|AAB18204.1|	P12948	48.9	9e-07	Dehydrin DHN3	.	.
Dehydrin	TraesCS3A01G396200	95.2138	4.23e-07	NE	NE	Dehydrin	IPR000167: Dehydrin; IPR030513: Dehydrin, conserved site	Dehydrin DHN3 [Aegilops tauschii]	4e-56		Dehydrin.	gi|475505435|gb|EMT04720.1|	P12948	60.8	5e-10	Dehydrin DHN3	.	.
Dehydrin	TraesCS6D01G332600	4.83019	3.21e-05	NE	NE	Dehydrin	IPR000167: Dehydrin	dehydrin [Triticum turgidum subsp. durum]	7e-31		Dehydrin.	gi|1181294|emb|CAA55193.1|	P12948	67	3e-13	Dehydrin DHN3	.	.
Dehydrin	TraesCS6D01G333200	122.293	1.55e-08	217.452	5.78e-07	Dehydrin	IPR000167: Dehydrin; IPR030513: Dehydrin, conserved site	Dehydrin DHN3 [Aegilops tauschii]	1e-29		Dehydrin.	gi|475601478|gb|EMT24840.1|	P12948	78.2	1e-16	Dehydrin DHN3	.	.
Dehydrin	TraesCS6A01G350300	2.91783	0.308069	4.80125	6.31e-06	Dehydrin	IPR000167: Dehydrin; IPR030513: Dehydrin, conserved site	Cold shock protein CS66 [Triticum urartu]	0		Dehydrin.	gi|473888536|gb|EMS48364.1|	P46525	241	2e-69	Cold-shock protein CS120	.	.
Dehydrin	TraesCS3B01G428200	57.5299	6.42e-06	NE	NE	Dehydrin	IPR000167: Dehydrin; IPR030513: Dehydrin, conserved site	unnamed protein product [Triticum aestivum]	3e-50		Dehydrin.	gi|669030704|emb|CDM85326.1|	P12948	48.9	5e-06	Dehydrin DHN3	.	.
Dehydrin	TraesCS6D01G332700	3.79772	0.0453664	10.2742	4.69e-07	Dehydrin	IPR000167: Dehydrin	Cold shock protein CS66 [Triticum urartu]	0		Dehydrin.	gi|473888536|gb|EMS48364.1|	P46526	238	5e-67	Cold shock protein CS66	.	.
Dehydrin	TraesCS3D01G390200	112.005	1.41e-05	NE	NE	Dehydrin	IPR000167: Dehydrin; IPR030513: Dehydrin, conserved site	Dehydrin DHN3 [Aegilops tauschii]	4e-44		Dehydrin.	gi|475505435|gb|EMT04720.1|	.	.	.	.	.	.
Dehydrin	TraesCS5B01G426700	23.347	0.000305241	138.253	6.59e-10	Dehydrin	IPR000167: Dehydrin; IPR030513: Dehydrin, conserved site	dehydrin [Triticum turgidum subsp. durum]	2e-22		Dehydrin.	gi|1181296|emb|CAA55194.1|	Q00742	66.2	8e-13	Dehydrin Rab15	.	.
Dehydrin	TraesCS6A01G350500	1127.13	1.07e-06	NE	NE	Dehydrin	IPR000167: Dehydrin; IPR030513: Dehydrin, conserved site	rab protein [Triticum aestivum]	6e-15		Dehydrin.	gi|21853|emb|CAA44342.1|	P12949	70.5	1e-13	Dehydrin DHN4	.	.
Dehydrin	TraesCS5A01G424800	12.7812	0.00903327	114.089	0.000404613	Dehydrin	IPR000167: Dehydrin; IPR030513: Dehydrin, conserved site	Dehydrin Rab15 [Triticum urartu]	3e-38		Dehydrin.	gi|474195096|gb|EMS58299.1|	Q00742	89.4	1e-20	Dehydrin Rab15	.	.
Dehydrin	TraesCS5A01G424700	34.7291	7.33e-05	179.248	4.2e-06	Dehydrin	IPR000167: Dehydrin; IPR030513: Dehydrin, conserved site	Dehydrin Rab15 [Triticum urartu]	3e-20		Dehydrin.	gi|474243375|gb|EMS59889.1|	Q00742	62	9e-12	Dehydrin Rab15	.	.
Dehydrin	TraesCS6D01G332900	845.342	1.99e-06	32.8696	0.000533326	Dehydrin	IPR000167: Dehydrin; IPR030513: Dehydrin, conserved site	rab protein [Triticum aestivum]	5e-13		Dehydrin.	gi|21853|emb|CAA44342.1|	P12949	70.1	2e-13	Dehydrin DHN4	.	.
Dehydrin	TraesCS5D01G433200	8.33861	0.0148644	20.1784	0.00816741	Dehydrin	IPR000167: Dehydrin; IPR030513: Dehydrin, conserved site	dehydrin [Triticum turgidum subsp. durum]	4e-25		Dehydrin.	gi|1181296|emb|CAA55194.1|	Q00742	75.5	1e-15	Dehydrin Rab15	.	.
Dehydrin	TraesCS6D01G332500	1.892	0.644906	28.3919	1.68e-06	Dehydrin	IPR000167: Dehydrin; IPR030513: Dehydrin, conserved site	.	.		Dehydrin.	.	P46525	62.8	1e-10	Cold-shock protein CS120	.	.
Dehydrin	TraesCS6B01G383800	156.32	1.03e-06	330.793	8.65e-08	Dehydrin	IPR000167: Dehydrin; IPR030513: Dehydrin, conserved site	dehydrin WZY1-1 [Triticum aestivum]	6e-21		Dehydrin.	gi|17980974|gb|AAL50791.1|AF453444_1	P12948	79	4e-17	Dehydrin DHN3	.	.
Dehydrin	TraesCS6D01G333100	97.6146	9.64e-11	46.3499	7.74e-38	Dehydrin	IPR000167: Dehydrin; IPR030513: Dehydrin, conserved site	.	.		Dehydrin.	.	.	.	.	.	.	.
Dehydrin	TraesCS5B01G372200	39.57	1.82e-09	NE	NE	Dehydrin	IPR000167: Dehydrin; IPR030513: Dehydrin, conserved site	Dehydrin DHN1 [Aegilops tauschii]	2e-40		Dehydrin.	gi|475620101|gb|EMT30992.1|	P12951	133	3e-37	Dehydrin DHN1	.	.
Dehydrin	TraesCS5A01G369900	73.8305	2.54e-07	NE	NE	Dehydrin	IPR000167: Dehydrin; IPR030513: Dehydrin, conserved site	Dehydrin DHN1 [Aegilops tauschii]	4e-44		Dehydrin.	gi|475620101|gb|EMT30992.1|	P12951	145	4e-43	Dehydrin DHN1	.	.
Dehydrin	TraesCS6B01G383500	280.027	1.72e-08	269.373	5.27e-08	Dehydrin	IPR000167: Dehydrin; IPR030513: Dehydrin, conserved site	rab protein [Triticum aestivum]	1e-21		Dehydrin.	gi|21853|emb|CAA44342.1|	P12949	88.2	4e-19	Dehydrin DHN4	.	.
Dehydrin	TraesCS7D01G549900	2.64366	0.299595	9.29935	9.06e-08	Dehydrin	IPR000167: Dehydrin; IPR030513: Dehydrin, conserved site	dehydrin [Triticum aestivum]	3e-50		Dehydrin.	gi|114145396|dbj|BAF30987.1|	P46525	68.9	7e-13	Cold-shock protein CS120	.	.
Dehydrin	TraesCS6D01G333600	346.799	1.86e-05	91.0717	2.14e-15	Dehydrin	IPR000167: Dehydrin; IPR030513: Dehydrin, conserved site	Dehydrin DHN3 [Aegilops tauschii]	1e-22		Dehydrin.	gi|475566927|gb|EMT15146.1|	P12948	68.2	2e-13	Dehydrin DHN3	.	.
Dehydrin	TraesCS5B01G426800	3.29624	0.143766	631.354	2.89e-10	Dehydrin	IPR000167: Dehydrin; IPR030513: Dehydrin, conserved site	dehydrin 1 [Aegilops umbellulata]	1e-27		Dehydrin.	gi|121489505|emb|CAJ56055.1|	Q00742	80.9	3e-18	Dehydrin Rab15	.	.
Dehydrin	TraesCS5D01G379300	172.964	3.05e-13	NE	NE	Dehydrin	IPR000167: Dehydrin; IPR030513: Dehydrin, conserved site	Dehydrin DHN1 [Aegilops tauschii]	4e-59		Dehydrin.	gi|475620101|gb|EMT30992.1|	P12951	142	5e-41	Dehydrin DHN1	.	.
Dehydrin	TraesCS5B01G372100	65.9119	1.38e-06	NE	NE	Dehydrin	IPR000167: Dehydrin; IPR030513: Dehydrin, conserved site	Dehydrin DHN2 [Aegilops tauschii]	2e-25		Dehydrin.	gi|475620102|gb|EMT30993.1|	P12952	93.2	2e-21	Dehydrin DHN2	.	.
Dehydrin	TraesCS6A01G350700	31.9093	1.57e-13	126.009	1.14e-23	Dehydrin	IPR000167: Dehydrin; IPR030513: Dehydrin, conserved site	dehydrin WZY2 [Triticum aestivum]	4e-28		Dehydrin.	gi|166235973|gb|ABY85793.1|	P12948	64.3	9e-12	Dehydrin DHN3	.	.
Dehydrin	TraesCS5D01G379200	99.8211	2.59e-09	NE	NE	Dehydrin	IPR000167: Dehydrin; IPR030513: Dehydrin, conserved site	Dehydrin DHN2 [Aegilops tauschii]	3e-25		Dehydrin.	gi|475620102|gb|EMT30993.1|	P12952	91.3	3e-21	Dehydrin DHN2	.	.
Dehydrin	TraesCS6D01G333000	30.7799	7.7e-17	23.4537	3.19e-64	Dehydrin	IPR000167: Dehydrin; IPR030513: Dehydrin, conserved site	Dehydrin DHN3 [Aegilops tauschii]	3e-12		Dehydrin.	gi|475601476|gb|EMT24838.1|	P12948	58.2	2e-09	Dehydrin DHN3	.	.
Dehydrin	TraesCS6B01G383600	13.2952	7.18e-62	66.3062	6.88e-37	Dehydrin	IPR000167: Dehydrin; IPR030513: Dehydrin, conserved site	dehydrin-/LEA group 2-like protein [Thinopyrum elongatum]	6e-24		Dehydrin.	gi|2970213|gb|AAC05922.1|	P12948	64.7	3e-12	Dehydrin DHN3	.	.
Dehydrin	TraesCS6B01G273400	0.845726	0.74911	2.01998	0.0300553	Dehydrin	IPR000167: Dehydrin; IPR030513: Dehydrin, conserved site	cold acclimation protein WCOR410c [Triticum aestivum]	2e-59		Dehydrin.	gi|1657845|gb|AAB18202.1|	P46524	196	4e-58	Dehydrin COR410	.	.
Dehydrin	TraesCS6A01G253300	0.831461	0.338772	2.23564	0.000611901	Dehydrin	IPR000167: Dehydrin; IPR030513: Dehydrin, conserved site	LEA protein [Triticum turgidum subsp. durum]	6e-93		Dehydrin.	gi|399658267|gb|AFP49819.1|	P46524	262	3e-85	Dehydrin COR410	.	.
Dehydrin.	TraesCS5A01G369800	400.366	2.6e-05	NE	NE	Dehydrin	IPR000167: Dehydrin; IPR030513: Dehydrin, conserved site	Dehydrin DHN2 [Aegilops tauschii]	4e-25		Dehydrin.	gi|475620102|gb|EMT30993.1|	P12952	87.4	1e-20	Dehydrin DHN2	.	.
Glutathione-regulated potassium-efflux system	TraesCS2D01G592100	0.938145	0.799109	0.450982	0.00611724	Glutathione-regulated potassium-efflux system protein	IPR003148: Regulator of K+ conductance, N-terminal; IPR004771: K+/H+ exchanger; IPR006153: Cation/H+ exchanger; IPR016040: NAD(P)-binding domain	Glutathione-regulated potassium-efflux system protein kefC [Aegilops tauschii]	0		Sodium/hydrogen exchanger family. Na/H antiporters are key transporters in maintaining the pH of actively metabolizing cells. The molecular mechanisms of antiport are unclear. These antiporters contain 10-12 transmembrane regions (M) at the amino-terminus and a large cytoplasmic region at the carboxyl terminus. The transmembrane regions M3-M12 share identity with other members of the family. The …	gi|475421135|gb|EMT01065.1|	O65272	1057	0	K(+) efflux antiporter 2, chloroplastic	.	.
Glutathione-regulated potassium-efflux system protein	TraesCS2A01G580800	0.980215	0.930612	0.499152	0.0379616	Glutathione-regulated potassium-efflux system protein	IPR003148: Regulator of K+ conductance, N-terminal; IPR004771: K+/H+ exchanger; IPR006153: Cation/H+ exchanger; IPR016040: NAD(P)-binding domain	Glutathione-regulated potassium-efflux system protein kefC [Aegilops tauschii]	0		Sodium/hydrogen exchanger family. Na/H antiporters are key transporters in maintaining the pH of actively metabolizing cells. The molecular mechanisms of antiport are unclear. These antiporters contain 10-12 transmembrane regions (M) at the amino-terminus and a large cytoplasmic region at the carboxyl terminus. The transmembrane regions M3-M12 share identity with other members of the family. The …	gi|475421135|gb|EMT01065.1|	O65272	1058	0	K(+) efflux antiporter 2, chloroplastic	.	.
HAK1	TraesCS2A01G289300	1.35882	0.0248513	0.237607	1.31e-05	Potassium transporter	IPR003855: Potassium transporter	Potassium transporter 1 [Aegilops tauschii]	0		K+ potassium transporter. This is a family of K+ potassium transporters that are conserved across phyla, having both bacterial (KUP), yeast (HAK), and plant (AtKT) sequences as members.	gi|475606875|gb|EMT26528.1|	Q6VVA6	1215	0	Potassium transporter 1	K03549	kup; KUP system potassium uptake protein
HKT1	TraesCS7B01G318400	2.00124	0.00012483	NE	NE	HKT23 transporter	IPR003445: Cation transporter; IPR004773: Potassium/sodium transporter Trk/HKT	HKT1 [Triticum aestivum]	0		Cation transport protein. This family consists of various cation transport proteins (Trk) and V-type sodium ATP synthase subunit J or translocating ATPase J EC:3.6.1.34. These proteins are involved in active sodium up-take utilizing ATP in the process. TrkH a member of the family from Escherichia coli is a hydrophobic membrane protein and determines the specificity and kinetics of cation transpor…	gi|567062|gb|AAA52749.1|	Q0D9S3	714	0	Cation transporter HKT1	.	.
HKT1;4-1	TraesCS2D01G428400	NE	NE	4.5159	0.0317541	Sodium transporter family protein	IPR003445: Cation transporter	HKT1;4-1 [Triticum turgidum subsp. durum]	0		Cation transport protein. This family consists of various cation transport proteins (Trk) and V-type sodium ATP synthase subunit J or translocating ATPase J EC:3.6.1.34. These proteins are involved in active sodium up-take utilizing ATP in the process. TrkH a member of the family from Escherichia coli is a hydrophobic membrane protein and determines the specificity and kinetics of cation transpor…	gi|557360994|gb|AGZ93642.1|	Q7XPF7	475	2e-162	Probable cation transporter HKT7	.	.
HKT1;4-2	TraesCS2B01G451600	NE	NE	3.21986	0.00566539	Sodium transporter	IPR003445: Cation transporter	HKT1;4-2 [Triticum turgidum subsp. durum]	0		Cation transport protein. This family consists of various cation transport proteins (Trk) and V-type sodium ATP synthase subunit J or translocating ATPase J EC:3.6.1.34. These proteins are involved in active sodium up-take utilizing ATP in the process. TrkH a member of the family from Escherichia coli is a hydrophobic membrane protein and determines the specificity and kinetics of cation transpor…	gi|557360996|gb|AGZ93643.1|	Q7XPF7	416	3e-137	Probable cation transporter HKT7	.	.
HKT1;4-2	TraesCS2B01G451400	3.34884	0.0064975	NE	NE	Sodium transporter	IPR003445: Cation transporter	HKT1;4-2 [Triticum turgidum subsp. durum]	0		Cation transport protein. This family consists of various cation transport proteins (Trk) and V-type sodium ATP synthase subunit J or translocating ATPase J EC:3.6.1.34. These proteins are involved in active sodium up-take utilizing ATP in the process. TrkH a member of the family from Escherichia coli is a hydrophobic membrane protein and determines the specificity and kinetics of cation transpor…	gi|557360996|gb|AGZ93643.1|	Q7XPF7	516	1e-176	Probable cation transporter HKT7	.	.
HKT1;5	TraesCS4D01G361300	2.17788	2.6328e-08	NE	NE	Sodium transporter family protein	IPR003445: Cation transporter	HKT8 [Triticum aestivum]	0		Cation transport protein. This family consists of various cation transport proteins (Trk) and V-type sodium ATP synthase subunit J or translocating ATPase J EC:3.6.1.34. These proteins are involved in active sodium up-take utilizing ATP in the process. TrkH a member of the family from Escherichia coli is a hydrophobic membrane protein and determines the specificity and kinetics of cation transpor…	gi|109452929|gb|DQ646338.1|	Uniprot:UniProtKB-AC	Uniprot:Score	Uniprot:Evalue	Uniprot:Description	.	.
TaHKT2.1	TraesCS7A01G418500	2.37831	0.0490479	NE	NE	HKT23 transporter	IPR003445: Cation transporter	putative Na+/K+ transporter [Triticum aestivum]	0		Cation transport protein. This family consists of various cation transport proteins (Trk) and V-type sodium ATP synthase subunit J or translocating ATPase J EC:3.6.1.34. These proteins are involved in active sodium up-take utilizing ATP in the process. TrkH a member of the family from Escherichia coli is a hydrophobic membrane protein and determines the specificity and kinetics of cation transpor…	gi|657189319|gb|AID46987.1|	Q0D9S3	687	0	Cation transporter HKT1	.	.
LEA	TraesCS1A01G423700	NE	NE	3.5164	0.0305252	Late embryogenesis abundant hydroxyproline-rich glycoprotein family, putative	IPR004864: Late embryogenesis abundant protein, LEA-14; IPR013783: Immunoglobulin-like fold	predicted protein [Hordeum vulgare subsp. vulgare]	6e-109		Late embryogenesis abundant protein. Different types of LEA proteins are expressed at different stages of late embryogenesis in higher plant seed embryos and under conditions of dehydration stress. The function of these proteins is unknown. This family represents a group of LEA proteins that appear to be distinct from those in pfam02987. The family DUF1511, pfam07427, has now been merged into thi…	gi|326509623|dbj|BAJ87027.1|	.	.	.	.	.	.
LEA	TraesCS5A01G503900	NE	NE	0.439036	0.0100152	Late embryogenesis abundant protein		cold-responsive LEA/RAB-related COR protein [Triticum aestivum]	1e-76		Hepatitis C virus capsid protein.	gi|7716956|gb|AAF68628.1|AF255053_1	.	.	.	.	.	.
LEA	TraesCS1D01G432300	NE	NE	4.68118	0.00043761	Late embryogenesis abundant hydroxyproline-rich glycoprotein family, putative	IPR004864: Late embryogenesis abundant protein, LEA-14; IPR013783: Immunoglobulin-like fold	predicted protein [Hordeum vulgare subsp. vulgare]	1e-104		Late embryogenesis abundant protein. Different types of LEA proteins are expressed at different stages of late embryogenesis in higher plant seed embryos and under conditions of dehydration stress. The function of these proteins is unknown. This family represents a group of LEA proteins that appear to be distinct from those in pfam02987. The family DUF1511, pfam07427, has now been merged into thi…	gi|326509623|dbj|BAJ87027.1|	.	.	.	.	.	.
LEA	TraesCS1B01G455700	NE	NE	4.18683	0.00101983	Late embryogenesis abundant hydroxyproline-rich glycoprotein family, putative	IPR004864: Late embryogenesis abundant protein, LEA-14; IPR013783: Immunoglobulin-like fold	predicted protein [Hordeum vulgare subsp. vulgare]	9e-101		Late embryogenesis abundant protein. Different types of LEA proteins are expressed at different stages of late embryogenesis in higher plant seed embryos and under conditions of dehydration stress. The function of these proteins is unknown. This family represents a group of LEA proteins that appear to be distinct from those in pfam02987. The family DUF1511, pfam07427, has now been merged into thi…	gi|326509623|dbj|BAJ87027.1|	.	.	.	.	.	.
LEA	TraesCS4D01G329500	NE	NE	0.250547	3.51e-06	Late embryogenesis abundant protein		hypothetical protein F775_30523 [Aegilops tauschii]	5e-78		Late embryogenesis abundant protein. Different types of LEA proteins are expressed at different stages of late embryogenesis in higher plant seed embryos and under conditions of dehydration stress. The function of these proteins is unknown.	gi|475557806|gb|EMT12912.1|	.	.	.	.	.	.
LEA	TraesCS1D01G369500	3.98737	0.0984047	43.0203	0.0056856	Late embryogenesis abundant protein	IPR004238: Late embryogenesis abundant protein LEA	hypothetical protein F775_14582 [Aegilops tauschii]	1e-83		Late embryogenesis abundant protein. Different types of LEA proteins are expressed at different stages of late embryogenesis in higher plant seed embryos and under conditions of dehydration stress. The function of these proteins is unknown.	gi|475591140|gb|EMT21661.1|	.	.	.	.	.	.
LEA	TraesCS7B01G192700	89.5115	0.0235403	137.072	3.06e-05	Seed maturation protein LEA 4	IPR005513: Late embryogenesis abundant protein, LEA-25/LEA-D113	predicted protein [Hordeum vulgare subsp. vulgare]	9e-39		Late embryogenesis abundant (LEA) group 1. Family members are conserved along the entire coding region, especially within the hydrophobic internal 20 amino acid motif, which may be repeated.	gi|326501298|dbj|BAJ98880.1|	Q00747	53.5	3e-09	Protein LE25	.	.
LEA	TraesCS1B01G253800	12.0827	0.0141172	NE	NE	Late embryogenesis abundant protein		LEA protein [Bromus inermis]	2e-50		Late embryogenesis abundant protein. Different types of LEA proteins are expressed at different stages of late embryogenesis in higher plant seed embryos and under conditions of dehydration stress. The function of these proteins is unknown.	gi|48596907|dbj|BAD22766.1|	.	.	.	.	.	.
LEA	TraesCS1D01G231300	4.18916	0.0111037	NE	NE	Late embryogenesis abundant (LEA) hydroxyproline-rich glycoprotein family member	IPR004864: Late embryogenesis abundant protein, LEA-14; IPR013783: Immunoglobulin-like fold	PREDICTED: uncharacterized protein LOC100829927 [Brachypodium distachyon]	7e-97		Late embryogenesis abundant protein. Different types of LEA proteins are expressed at different stages of late embryogenesis in higher plant seed embryos and under conditions of dehydration stress. The function of these proteins is unknown. This family represents a group of LEA proteins that appear to be distinct from those in pfam02987. The family DUF1511, pfam07427, has now been merged into thi…	gi|357148258|ref|XP_003574692.1|	.	.	.	.	.	.
LEA	TraesCS7D01G227500	146.171	0.00727185	79.7243	1.96e-06	Seed maturation protein LEA 4	IPR005513: Late embryogenesis abundant protein, LEA-25/LEA-D113	Protein LE25 [Aegilops tauschii]	2e-37		Late embryogenesis abundant (LEA) group 1. Family members are conserved along the entire coding region, especially within the hydrophobic internal 20 amino acid motif, which may be repeated.	gi|475547673|gb|EMT10924.1|	Q00747	44.7	4e-06	Protein LE25	.	.
LEA	TraesCS2A01G449800	147.61	0.0128027	NE	NE	Seed maturation protein	IPR005513: Late embryogenesis abundant protein, LEA-25/LEA-D113	.	.		Late embryogenesis abundant (LEA) group 1. Family members are conserved along the entire coding region, especially within the hydrophobic internal 20 amino acid motif, which may be repeated.	.	.	.	.	.	.	.
LEA	TraesCS1B01G361200	0.278163	0.0034322	NE	NE	Late embryogenesis abundant hydroxyproline-rich glycoprotein family, putative	IPR004864: Late embryogenesis abundant protein, LEA-14; IPR013783: Immunoglobulin-like fold	hypothetical protein F775_11608 [Aegilops tauschii]	1e-101		Late embryogenesis abundant protein. Different types of LEA proteins are expressed at different stages of late embryogenesis in higher plant seed embryos and under conditions of dehydration stress. The function of these proteins is unknown. This family represents a group of LEA proteins that appear to be distinct from those in pfam02987. The family DUF1511, pfam07427, has now been merged into thi…	gi|475560634|gb|EMT13599.1|	.	.	.	.	.	.
LEA	TraesCS7B01G157100	0.0974831	6.25e-06	NE	NE	Late embryogenesis abundant (LEA) hydroxyproline-rich glycoprotein family	IPR004864: Late embryogenesis abundant protein, LEA-14; IPR013783: Immunoglobulin-like fold	hypothetical protein F775_20394 [Aegilops tauschii]	1e-115		Late embryogenesis abundant protein. Different types of LEA proteins are expressed at different stages of late embryogenesis in higher plant seed embryos and under conditions of dehydration stress. The function of these proteins is unknown. This family represents a group of LEA proteins that appear to be distinct from those in pfam02987. The family DUF1511, pfam07427, has now been merged into thi…	gi|475553812|gb|EMT12100.1|	.	.	.	.	.	.
LEA	TraesCS4D01G177500	29.5245	0.0166669	NE	NE	Late embryogenesis abundant protein	IPR004238: Late embryogenesis abundant protein LEA	predicted protein [Hordeum vulgare subsp. vulgare]	4e-175		Late embryogenesis abundant protein. Different types of LEA proteins are expressed at different stages of late embryogenesis in higher plant seed embryos and under conditions of dehydration stress. The function of these proteins is unknown.	gi|326532234|dbj|BAK05046.1|	A3AHG5	318	2e-103	Late embryogenesis abundant protein 17	.	.
LEA	TraesCS7A01G439200	42.1855	0.00914873	11.7805	5.4e-05	Seed maturation protein LEA 4	IPR005513: Late embryogenesis abundant protein, LEA-25/LEA-D113	PREDICTED: 11 kDa late embryogenesis abundant protein [Brachypodium distachyon]	5e-39		Late embryogenesis abundant (LEA) group 1. Family members are conserved along the entire coding region, especially within the hydrophobic internal 20 amino acid motif, which may be repeated.	gi|357134325|ref|XP_003568768.1|	Q01417	47.4	5e-06	18 kDa seed maturation protein	.	.
LEA	TraesCS5A01G098600	2.5234	0.0438656	1.54331	0.710816	Late embryogenesis abundant (LEA) hydroxyproline-rich glycoprotein family	IPR004864: Late embryogenesis abundant protein, LEA-14	hypothetical protein F775_52292 [Aegilops tauschii]	4e-63		Late embryogenesis abundant protein. Different types of LEA proteins are expressed at different stages of late embryogenesis in higher plant seed embryos and under conditions of dehydration stress. The function of these proteins is unknown. This family represents a group of LEA proteins that appear to be distinct from those in pfam02987. The family DUF1511, pfam07427, has now been merged into thi…	gi|475621895|gb|EMT31654.1|	.	.	.	.	.	.
LEA	TraesCS4A01G440200	1.31844	0.65461	18.7065	0.00421339	Seed maturation protein	IPR005513: Late embryogenesis abundant protein, LEA-25/LEA-D113	hypothetical protein TRIUR3_04889 [Triticum urartu]	7e-51		Late embryogenesis abundant (LEA) group 1. Family members are conserved along the entire coding region, especially within the hydrophobic internal 20 amino acid motif, which may be repeated.	gi|474388001|gb|EMS65131.1|	.	.	.	.	.	.
LEA	TraesCS4A01G129100	13.8954	0.0260224	NE	NE	Late embryogenesis abundant protein	IPR004238: Late embryogenesis abundant protein LEA	predicted protein [Hordeum vulgare subsp. vulgare]	3e-177		Late embryogenesis abundant protein. Different types of LEA proteins are expressed at different stages of late embryogenesis in higher plant seed embryos and under conditions of dehydration stress. The function of these proteins is unknown.	gi|326532234|dbj|BAK05046.1|	A3AHG5	319	4e-105	Late embryogenesis abundant protein 17	.	.
LEA	TraesCS7B01G337800	15.6097	0.00523367	7.81471	2.88e-05	Seed maturation protein LEA 4	IPR005513: Late embryogenesis abundant protein, LEA-25/LEA-D113	PREDICTED: 11 kDa late embryogenesis abundant protein [Brachypodium distachyon]	9e-41		Late embryogenesis abundant (LEA) group 1. Family members are conserved along the entire coding region, especially within the hydrophobic internal 20 amino acid motif, which may be repeated.	gi|357134325|ref|XP_003568768.1|	Q01417	49.3	8e-07	18 kDa seed maturation protein	.	.
LEA	TraesCS4A01G020000	31.1655	0.00129194	NE	NE	Late embryogenesis abundant protein, expressed		predicted protein [Hordeum vulgare subsp. vulgare]	1e-52		Late embryogenesis abundant protein. Different types of LEA proteins are expressed at different stages of late embryogenesis in higher plant seed embryos and under conditions of dehydration stress. The function of these proteins is unknown.	gi|326488647|dbj|BAJ97935.1|	.	.	.	.	.	.
LEA	TraesCS1A01G364300	291.344	0.00363056	NE	NE	Late embryogenesis abundant protein		hypothetical protein F775_31889 [Aegilops tauschii]	2e-91		Late embryogenesis abundant protein. Different types of LEA proteins are expressed at different stages of late embryogenesis in higher plant seed embryos and under conditions of dehydration stress. The function of these proteins is unknown.	gi|475567933|gb|EMT15378.1|	.	.	.	.	.	.
LEA	TraesCS3B01G285100	347.236	0.00102281	NE	NE	Late embryogenesis abundant protein		hypothetical protein TRIUR3_24891 [Triticum urartu]	5e-53		Late embryogenesis abundant protein. Different types of LEA proteins are expressed at different stages of late embryogenesis in higher plant seed embryos and under conditions of dehydration stress. The function of these proteins is unknown.	gi|474407331|gb|EMS66582.1|	Q94JF2	114	8e-30	Late embryogenesis abundant protein 14	.	.
LEA	TraesCS5A01G145400	1.52399	0.188273	2.95209	0.00968985	Late embryogenesis abundant (LEA) hydroxyproline-rich glycoprotein family	IPR004864: Late embryogenesis abundant protein, LEA-14; IPR013783: Immunoglobulin-like fold	predicted protein [Hordeum vulgare subsp. vulgare]	4e-118		Late embryogenesis abundant protein. Different types of LEA proteins are expressed at different stages of late embryogenesis in higher plant seed embryos and under conditions of dehydration stress. The function of these proteins is unknown. This family represents a group of LEA proteins that appear to be distinct from those in pfam02987. The family DUF1511, pfam07427, has now been merged into thi…	gi|326490720|dbj|BAJ90027.1|	.	.	.	.	.	.
LEA	TraesCS4B01G332800	2.38378	0.0422627	0.494438	0.0117496	Late embryogenesis abundant protein		group3 late embryogenesis abundant protein [Triticum aestivum]	1e-73		Late embryogenesis abundant protein. Different types of LEA proteins are expressed at different stages of late embryogenesis in higher plant seed embryos and under conditions of dehydration stress. The function of these proteins is unknown.	gi|157073742|dbj|BAF79926.1|	.	.	.	.	.	.
LEA	TraesCS1A01G303200	0.41826	0.00624954	NE	NE	Late embryogenesis abundant (LEA) hydroxyproline-rich glycoprotein family	IPR004864: Late embryogenesis abundant protein, LEA-14; IPR013783: Immunoglobulin-like fold	PREDICTED: uncharacterized protein LOC107278337 [Oryza sativa Japonica Group]	1e-66		Late embryogenesis abundant protein. Different types of LEA proteins are expressed at different stages of late embryogenesis in higher plant seed embryos and under conditions of dehydration stress. The function of these proteins is unknown. This family represents a group of LEA proteins that appear to be distinct from those in pfam02987. The family DUF1511, pfam07427, has now been merged into thi…	gi|1002267201|ref|XP_015637924.1|	.	.	.	.	.	.
LEA	TraesCS3D01G192100	88.8659	0.000814619	NE	NE	Late embryogenesis abundant protein, putative	IPR004238: Late embryogenesis abundant protein LEA	unnamed protein product [Triticum aestivum]	0		Late embryogenesis abundant protein. Different types of LEA proteins are expressed at different stages of late embryogenesis in higher plant seed embryos and under conditions of dehydration stress. The function of these proteins is unknown.	gi|669028835|emb|CDM82778.1|	Q9SKP0	55.1	7e-07	Late embryogenesis abundant protein ECP63	.	.
LEA	TraesCS3B01G367900	0.172098	2.04e-11	NE	NE	Late embryogenesis abundant (LEA) hydroxyproline-rich glycoprotein family	IPR004864: Late embryogenesis abundant protein, LEA-14; IPR013783: Immunoglobulin-like fold	unnamed protein product [Triticum aestivum]	0		Late embryogenesis abundant protein. Different types of LEA proteins are expressed at different stages of late embryogenesis in higher plant seed embryos and under conditions of dehydration stress. The function of these proteins is unknown. This family represents a group of LEA proteins that appear to be distinct from those in pfam02987. The family DUF1511, pfam07427, has now been merged into thi…	gi|669030221|emb|CDM84679.1|	Q9ZVD2	152	8e-42	NDR1/HIN1-like protein 13	.	.
LEA	TraesCS5D01G146900	0.363059	0.000159906	3.76841	0.0022666	Late embryogenesis abundant (LEA) hydroxyproline-rich glycoprotein family	IPR004864: Late embryogenesis abundant protein, LEA-14; IPR013783: Immunoglobulin-like fold	predicted protein [Hordeum vulgare subsp. vulgare]	2e-120		Late embryogenesis abundant protein. Different types of LEA proteins are expressed at different stages of late embryogenesis in higher plant seed embryos and under conditions of dehydration stress. The function of these proteins is unknown. This family represents a group of LEA proteins that appear to be distinct from those in pfam02987. The family DUF1511, pfam07427, has now been merged into thi…	gi|326490720|dbj|BAJ90027.1|	.	.	.	.	.	.
LEA	TraesCS6D01G227000	0.666698	0.180675	163.064	0.000933978	Late embryogenesis abundant (LEA) hydroxyproline-rich glycoprotein family, putative	IPR004864: Late embryogenesis abundant protein, LEA-14; IPR013783: Immunoglobulin-like fold	hypothetical protein F775_17991 [Aegilops tauschii]	1e-118		Late embryogenesis abundant protein. Different types of LEA proteins are expressed at different stages of late embryogenesis in higher plant seed embryos and under conditions of dehydration stress. The function of these proteins is unknown. This family represents a group of LEA proteins that appear to be distinct from those in pfam02987. The family DUF1511, pfam07427, has now been merged into thi…	gi|475623125|gb|EMT32115.1|	.	.	.	.	.	.
LEA	TraesCS1D01G369400	4.29915	0.206576	89.9851	0.00117028	Late embryogenesis abundant protein	IPR004238: Late embryogenesis abundant protein LEA	LEA protein [Triticum aestivum]	9e-82		Late embryogenesis abundant protein. Different types of LEA proteins are expressed at different stages of late embryogenesis in higher plant seed embryos and under conditions of dehydration stress. The function of these proteins is unknown.	gi|632800120|gb|AHZ35570.1|	.	.	.	.	.	.
LEA	TraesCS6B01G279500	0.936087	0.891928	21.7783	0.0251184	Late embryogenesis abundant (LEA) hydroxyproline-rich glycoprotein family, putative	IPR004864: Late embryogenesis abundant protein, LEA-14; IPR013783: Immunoglobulin-like fold	hypothetical protein F775_17991 [Aegilops tauschii]	7e-114		Late embryogenesis abundant protein. Different types of LEA proteins are expressed at different stages of late embryogenesis in higher plant seed embryos and under conditions of dehydration stress. The function of these proteins is unknown. This family represents a group of LEA proteins that appear to be distinct from those in pfam02987. The family DUF1511, pfam07427, has now been merged into thi…	gi|475623125|gb|EMT32115.1|	.	.	.	.	.	.
LEA	TraesCS7D01G026300	39.243	3.03e-06	459.894	2.32e-09	Seed maturation protein	IPR005513: Late embryogenesis abundant protein, LEA-25/LEA-D113	LEA [Hordeum vulgare subsp. vulgare]	1e-29		Late embryogenesis abundant (LEA) group 1. Family members are conserved along the entire coding region, especially within the hydrophobic internal 20 amino acid motif, which may be repeated.	gi|259090073|gb|ACV91870.1|	.	.	.	.	.	.
LEA	TraesCS1B01G381400	309.361	2.25e-05	NE	NE	Late embryogenesis abundant protein	IPR004238: Late embryogenesis abundant protein LEA	group3 late embryogenesis abundant protein [Triticum aestivum]	3e-63		Late embryogenesis abundant protein. Different types of LEA proteins are expressed at different stages of late embryogenesis in higher plant seed embryos and under conditions of dehydration stress. The function of these proteins is unknown.	gi|157073746|dbj|BAF79928.1|	.	.	.	.	.	.
LEA	TraesCS7A01G030100	90.6971	1.22e-05	NE	NE	Seed maturation protein	IPR005513: Late embryogenesis abundant protein, LEA-25/LEA-D113	LEA [Hordeum vulgare subsp. vulgare]	8e-28		Late embryogenesis abundant (LEA) group 1. Family members are conserved along the entire coding region, especially within the hydrophobic internal 20 amino acid motif, which may be repeated.	gi|259090073|gb|ACV91870.1|	.	.	.	.	.	.
LEA	TraesCS1B01G381800	13.8154	0.0259458	NE	NE	Late embryogenesis abundant protein		hypothetical protein TRIUR3_28535 [Triticum urartu]	1e-79		Late embryogenesis abundant protein. Different types of LEA proteins are expressed at different stages of late embryogenesis in higher plant seed embryos and under conditions of dehydration stress. The function of these proteins is unknown.	gi|474066436|gb|EMS54158.1|	.	.	.	.	.	.
LEA	TraesCS4A01G459700	73.3722	1.79e-06	146.602	0.000153293	Seed maturation protein	IPR005513: Late embryogenesis abundant protein, LEA-25/LEA-D113	LEA [Hordeum vulgare subsp. vulgare]	8e-28		Late embryogenesis abundant (LEA) group 1. Family members are conserved along the entire coding region, especially within the hydrophobic internal 20 amino acid motif, which may be repeated.	gi|259090073|gb|ACV91870.1|	.	.	.	.	.	.
LEA	TraesCS3A01G336800	0.403627	8.28e-06	NE	NE	Late embryogenesis abundant (LEA) hydroxyproline-rich glycoprotein family	IPR004864: Late embryogenesis abundant protein, LEA-14; IPR013783: Immunoglobulin-like fold	unnamed protein product [Triticum aestivum]	7e-151		Late embryogenesis abundant protein. Different types of LEA proteins are expressed at different stages of late embryogenesis in higher plant seed embryos and under conditions of dehydration stress. The function of these proteins is unknown. This family represents a group of LEA proteins that appear to be distinct from those in pfam02987. The family DUF1511, pfam07427, has now been merged into thi…	gi|669030221|emb|CDM84679.1|	Q9ZVD2	150	9e-42	NDR1/HIN1-like protein 13	.	.
LEA	TraesCS6A01G244800	0.716366	0.207701	183.665	0.00010274	Late embryogenesis abundant (LEA) hydroxyproline-rich glycoprotein family, putative	IPR004864: Late embryogenesis abundant protein, LEA-14; IPR013783: Immunoglobulin-like fold	hypothetical protein F775_17991 [Aegilops tauschii]	3e-102		Late embryogenesis abundant protein. Different types of LEA proteins are expressed at different stages of late embryogenesis in higher plant seed embryos and under conditions of dehydration stress. The function of these proteins is unknown. This family represents a group of LEA proteins that appear to be distinct from those in pfam02987. The family DUF1511, pfam07427, has now been merged into thi…	gi|475623125|gb|EMT32115.1|	.	.	.	.	.	.
LEA	TraesCS4B01G128000	0.0967424	1.18e-24	NE	NE	Late embryogenesis abundant (LEA) hydroxyproline-rich glycoprotein family	IPR004864: Late embryogenesis abundant protein, LEA-14; IPR013783: Immunoglobulin-like fold	predicted protein [Hordeum vulgare subsp. vulgare]	9e-105		Late embryogenesis abundant protein. Different types of LEA proteins are expressed at different stages of late embryogenesis in higher plant seed embryos and under conditions of dehydration stress. The function of these proteins is unknown. This family represents a group of LEA proteins that appear to be distinct from those in pfam02987. The family DUF1511, pfam07427, has now been merged into thi…	gi|326489362|dbj|BAK01664.1|	Q9ZVD2	103	7e-24	NDR1/HIN1-like protein 13	.	.
LEA	TraesCS3A01G188700	3.62612	7.7e-06	NE	NE	Late embryogenesis abundant protein, putative	IPR004238: Late embryogenesis abundant protein LEA	unnamed protein product [Triticum aestivum]	0		Late embryogenesis abundant protein. Different types of LEA proteins are expressed at different stages of late embryogenesis in higher plant seed embryos and under conditions of dehydration stress. The function of these proteins is unknown.	gi|669028835|emb|CDM82778.1|	Q9SKP0	63.5	1e-09	Late embryogenesis abundant protein ECP63	.	.
LEA	TraesCS7D01G049200	1.20285	0.672611	9.98256	4.18e-05	Seed maturation protein	IPR005513: Late embryogenesis abundant protein, LEA-25/LEA-D113	hypothetical protein TRIUR3_04889 [Triticum urartu]	2e-54		Late embryogenesis abundant (LEA) group 1. Family members are conserved along the entire coding region, especially within the hydrophobic internal 20 amino acid motif, which may be repeated.	gi|474388001|gb|EMS65131.1|	.	.	.	.	.	.
LEA	TraesCS5A01G258900	3.45164	0.000196949	NE	NE	Late embryogenesis abundant protein, group 6	IPR018930: Late embryogenesis abundant protein, LEA-18	hypothetical protein F775_07255 [Aegilops tauschii]	2e-40		Late embryogenesis abundant protein 18. This is a family of late embryogenesis-abundant proteins There is high accumulation of this protein in dry seeds, and in the roots of full-grown plants in response to dehydration and ABA (abscisic acid application) treatments. This LEA protein disappears after germination. It accumulates in growing regions of well irrigated hypocotyls and meristems suggesti…	gi|475607395|gb|EMT26696.1|	.	.	.	.	.	.
LEA	TraesCS5D01G266700	5.4636	0.00399128	NE	NE	Late embryogenesis abundant protein, group 6	IPR018930: Late embryogenesis abundant protein, LEA-18	hypothetical protein F775_07255 [Aegilops tauschii]	8e-53		Late embryogenesis abundant protein 18. This is a family of late embryogenesis-abundant proteins There is high accumulation of this protein in dry seeds, and in the roots of full-grown plants in response to dehydration and ABA (abscisic acid application) treatments. This LEA protein disappears after germination. It accumulates in growing regions of well irrigated hypocotyls and meristems suggesti…	gi|475607395|gb|EMT26696.1|	.	.	.	.	.	.
LEA	TraesCS4B01G035600	1.58168	0.179721	2.43616	0.0393317	Late embryogenesis abundant hydroxyproline-rich glycoprotein	IPR004864: Late embryogenesis abundant protein, LEA-14; IPR013783: Immunoglobulin-like fold	predicted protein [Hordeum vulgare subsp. vulgare]	5e-96		Late embryogenesis abundant protein. Different types of LEA proteins are expressed at different stages of late embryogenesis in higher plant seed embryos and under conditions of dehydration stress. The function of these proteins is unknown. This family represents a group of LEA proteins that appear to be distinct from those in pfam02987. The family DUF1511, pfam07427, has now been merged into thi…	gi|326501154|dbj|BAJ98808.1|	.	.	.	.	.	.
LEA	TraesCS1A01G347000	0.26623	2.07e-10	NE	NE	Late embryogenesis abundant hydroxyproline-rich glycoprotein	IPR004864: Late embryogenesis abundant protein, LEA-14; IPR013783: Immunoglobulin-like fold	predicted protein [Hordeum vulgare subsp. vulgare]	2e-109		Late embryogenesis abundant protein. Different types of LEA proteins are expressed at different stages of late embryogenesis in higher plant seed embryos and under conditions of dehydration stress. The function of these proteins is unknown. This family represents a group of LEA proteins that appear to be distinct from those in pfam02987. The family DUF1511, pfam07427, has now been merged into thi…	gi|326512068|dbj|BAJ96015.1|	.	.	.	.	.	.
LEA	TraesCS6A01G215300	1.7349	0.593885	4.82177	8.75e-06	Seed maturation protein	IPR005513: Late embryogenesis abundant protein, LEA-25/LEA-D113	hypothetical protein TRIUR3_09102 [Triticum urartu]	3e-24		Late embryogenesis abundant (LEA) group 1. Family members are conserved along the entire coding region, especially within the hydrophobic internal 20 amino acid motif, which may be repeated.	gi|474125337|gb|EMS56224.1|	.	.	.	.	.	.
LEA	TraesCS5D01G498400	0.857439	0.673666	70.0815	0.034254	Late embryogenesis abundant (LEA) hydroxyproline-rich glycoprotein family	IPR004864: Late embryogenesis abundant protein, LEA-14	hypothetical protein F775_09149 [Aegilops tauschii]	2e-112		Late embryogenesis abundant protein. Different types of LEA proteins are expressed at different stages of late embryogenesis in higher plant seed embryos and under conditions of dehydration stress. The function of these proteins is unknown. This family represents a group of LEA proteins that appear to be distinct from those in pfam02987. The family DUF1511, pfam07427, has now been merged into thi…	gi|475555231|gb|EMT12397.1|	Q9SRN0	147	3e-42	NDR1/HIN1-like protein 1	.	.
LEA	TraesCS7A01G042500	1.12658	0.826206	2.6918	0.0289547	Seed maturation protein	IPR005513: Late embryogenesis abundant protein, LEA-25/LEA-D113	.	.		Late embryogenesis abundant (LEA) group 1. Family members are conserved along the entire coding region, especially within the hydrophobic internal 20 amino acid motif, which may be repeated.	.	.	.	.	.	.	.
LEA	TraesCS5B01G144300	0.552535	0.00586098	2.64011	0.0222526	Late embryogenesis abundant (LEA) hydroxyproline-rich glycoprotein family	IPR004864: Late embryogenesis abundant protein, LEA-14; IPR013783: Immunoglobulin-like fold	predicted protein [Hordeum vulgare subsp. vulgare]	9e-121		Late embryogenesis abundant protein. Different types of LEA proteins are expressed at different stages of late embryogenesis in higher plant seed embryos and under conditions of dehydration stress. The function of these proteins is unknown. This family represents a group of LEA proteins that appear to be distinct from those in pfam02987. The family DUF1511, pfam07427, has now been merged into thi…	gi|326490720|dbj|BAJ90027.1|	.	.	.	.	.	.
LEA	TraesCS6D01G197600	6.19268	1.94e-08	6.05814	1.26e-07	Seed maturation protein	IPR005513: Late embryogenesis abundant protein, LEA-25/LEA-D113	predicted protein [Hordeum vulgare subsp. vulgare]	5e-27		Late embryogenesis abundant (LEA) group 1. Family members are conserved along the entire coding region, especially within the hydrophobic internal 20 amino acid motif, which may be repeated.	gi|326524283|dbj|BAK00525.1|	.	.	.	.	.	.
LEA	TraesCS3D01G329800	0.139266	2.24e-24	NE	NE	Late embryogenesis abundant (LEA) hydroxyproline-rich glycoprotein family	IPR004864: Late embryogenesis abundant protein, LEA-14; IPR013783: Immunoglobulin-like fold	unnamed protein product [Triticum aestivum]	6e-173		Late embryogenesis abundant protein. Different types of LEA proteins are expressed at different stages of late embryogenesis in higher plant seed embryos and under conditions of dehydration stress. The function of these proteins is unknown. This family represents a group of LEA proteins that appear to be distinct from those in pfam02987. The family DUF1511, pfam07427, has now been merged into thi…	gi|669030221|emb|CDM84679.1|	Q9ZVD2	154	3e-43	NDR1/HIN1-like protein 13	.	.
LEA	TraesCS2B01G471600	182.155	0.000111917	NE	NE	Seed maturation protein	IPR005513: Late embryogenesis abundant protein, LEA-25/LEA-D113	predicted protein [Hordeum vulgare subsp. vulgare]	2e-09		Late embryogenesis abundant (LEA) group 1. Family members are conserved along the entire coding region, especially within the hydrophobic internal 20 amino acid motif, which may be repeated.	gi|326489949|dbj|BAJ94048.1|	.	.	.	.	.	.
LEA	TraesCS1B01G381500	17.8552	0.000209211	NE	NE	Late embryogenesis abundant protein	IPR004238: Late embryogenesis abundant protein LEA	ABA inducible protein [Triticum aestivum]	2e-79		Late embryogenesis abundant protein. Different types of LEA proteins are expressed at different stages of late embryogenesis in higher plant seed embryos and under conditions of dehydration stress. The function of these proteins is unknown.	gi|33342178|dbj|BAC80266.1|	.	.	.	.	.	.
LEA	TraesCS3D01G165400	1.37712	0.244601	4.42548	0.0412219	Late embryogenesis abundant (LEA) hydroxyproline-rich glycoprotein family	IPR013783: Immunoglobulin-like fold	predicted protein [Hordeum vulgare subsp. vulgare]	1e-71		Late embryogenesis abundant protein. Different types of LEA proteins are expressed at different stages of late embryogenesis in higher plant seed embryos and under conditions of dehydration stress. The function of these proteins is unknown. This family represents a group of LEA proteins that appear to be distinct from those in pfam02987. The family DUF1511, pfam07427, has now been merged into thi…	gi|326489467|dbj|BAK01714.1|	.	.	.	.	.	.
LEA	TraesCS3B01G184600	1.46303	0.160291	7.16165	0.0116826	Late embryogenesis abundant (LEA) hydroxyproline-rich glycoprotein family	IPR013783: Immunoglobulin-like fold	predicted protein [Hordeum vulgare subsp. vulgare]	6e-74		Late embryogenesis abundant protein. Different types of LEA proteins are expressed at different stages of late embryogenesis in higher plant seed embryos and under conditions of dehydration stress. The function of these proteins is unknown. This family represents a group of LEA proteins that appear to be distinct from those in pfam02987. The family DUF1511, pfam07427, has now been merged into thi…	gi|326489467|dbj|BAK01714.1|	.	.	.	.	.	.
LEA	TraesCS7D01G428800	10.7886	0.0227961	57.4913	2.93e-19	Seed maturation protein LEA 4	IPR005513: Late embryogenesis abundant protein, LEA-25/LEA-D113	PREDICTED: 11 kDa late embryogenesis abundant protein [Brachypodium distachyon]	3e-54		Late embryogenesis abundant (LEA) group 1. Family members are conserved along the entire coding region, especially within the hydrophobic internal 20 amino acid motif, which may be repeated.	gi|357134325|ref|XP_003568768.1|	Q01417	58.5	5e-10	18 kDa seed maturation protein	.	.
LEA	TraesCSU01G191800	0.25109	2.07e-13	1.4393	0.828192	Late embryogenesis abundant (LEA) hydroxyproline-rich glycoprotein family	IPR004864: Late embryogenesis abundant protein, LEA-14; IPR013783: Immunoglobulin-like fold	predicted protein [Hordeum vulgare subsp. vulgare]	3e-110		Late embryogenesis abundant protein. Different types of LEA proteins are expressed at different stages of late embryogenesis in higher plant seed embryos and under conditions of dehydration stress. The function of these proteins is unknown. This family represents a group of LEA proteins that appear to be distinct from those in pfam02987. The family DUF1511, pfam07427, has now been merged into thi…	gi|326489362|dbj|BAK01664.1|	Q9ZVD2	112	1e-27	NDR1/HIN1-like protein 13	.	.
LEA	TraesCS4A01G277500	1.66414	0.0690903	2.8355	0.0226924	Late embryogenesis abundant hydroxyproline-rich glycoprotein	IPR004864: Late embryogenesis abundant protein, LEA-14; IPR013783: Immunoglobulin-like fold; IPR013990: Water stress and hypersensitive response domain	predicted protein [Hordeum vulgare subsp. vulgare]	2e-95		Late embryogenesis abundant protein. Different types of LEA proteins are expressed at different stages of late embryogenesis in higher plant seed embryos and under conditions of dehydration stress. The function of these proteins is unknown. This family represents a group of LEA proteins that appear to be distinct from those in pfam02987. The family DUF1511, pfam07427, has now been merged into thi…	gi|326501154|dbj|BAJ98808.1|	.	.	.	.	.	.
LEA	TraesCS1D01G369300	6.01214	0.0165526	30.5616	4.08e-09	Late embryogenesis abundant protein	IPR004238: Late embryogenesis abundant protein LEA	LEA protein [Triticum aestivum]	8e-93		Late embryogenesis abundant protein. Different types of LEA proteins are expressed at different stages of late embryogenesis in higher plant seed embryos and under conditions of dehydration stress. The function of these proteins is unknown.	gi|632800122|gb|AHZ35571.1|	.	.	.	.	.	.
LEA	TraesCS2B01G591000	0.495084	2.93e-05	NE	NE	Late embryogenesis abundant (LEA) hydroxyproline-rich glycoprotein	IPR004864: Late embryogenesis abundant protein, LEA-14; IPR013783: Immunoglobulin-like fold	predicted protein [Hordeum vulgare subsp. vulgare]	1e-121		Protein of unknown function (DUF3292). This eukaryotic family of proteins has no known function.	gi|326514706|dbj|BAJ99714.1|	Q8LD98	117	9e-30	NDR1/HIN1-like protein 6	.	.
LEA	TraesCS4A01G199800	0.347052	1.05e-11	1.31023	0.639761	Late embryogenesis abundant (LEA) hydroxyproline-rich glycoprotein family, putative	IPR004864: Late embryogenesis abundant protein, LEA-14; IPR013783: Immunoglobulin-like fold	predicted protein, partial [Hordeum vulgare subsp. vulgare]	5e-86		Late embryogenesis abundant protein. Different types of LEA proteins are expressed at different stages of late embryogenesis in higher plant seed embryos and under conditions of dehydration stress. The function of these proteins is unknown. This family represents a group of LEA proteins that appear to be distinct from those in pfam02987. The family DUF1511, pfam07427, has now been merged into thi…	gi|326505238|dbj|BAK03006.1|	.	.	.	.	.	.
LEA	TraesCS5D01G133500	0.28539	8.63e-12	NE	NE	Late embryogenesis abundant (LEA) hydroxyproline-rich glycoprotein family, putative	IPR004864: Late embryogenesis abundant protein, LEA-14; IPR013783: Immunoglobulin-like fold	predicted protein [Hordeum vulgare subsp. vulgare]	2e-126		Late embryogenesis abundant protein. Different types of LEA proteins are expressed at different stages of late embryogenesis in higher plant seed embryos and under conditions of dehydration stress. The function of these proteins is unknown. This family represents a group of LEA proteins that appear to be distinct from those in pfam02987. The family DUF1511, pfam07427, has now been merged into thi…	gi|326511737|dbj|BAJ92013.1|	Q9FNH6	79.7	8e-17	NDR1/HIN1-like protein 3	.	.
LEA	TraesCS5B01G139500	0.206197	2.02e-24	0.70796	0.705322	Late embryogenesis abundant (LEA) hydroxyproline-rich glycoprotein family	IPR004864: Late embryogenesis abundant protein, LEA-14; IPR013783: Immunoglobulin-like fold	predicted protein [Hordeum vulgare subsp. vulgare]	3e-126		Late embryogenesis abundant protein. Different types of LEA proteins are expressed at different stages of late embryogenesis in higher plant seed embryos and under conditions of dehydration stress. The function of these proteins is unknown. This family represents a group of LEA proteins that appear to be distinct from those in pfam02987. The family DUF1511, pfam07427, has now been merged into thi…	gi|326497595|dbj|BAK05887.1|	Q9ZVD2	129	1e-33	NDR1/HIN1-like protein 13	.	.
LEA	TraesCS4B01G115600	0.486443	6.41e-07	1.12189	0.866812	Late embryogenesis abundant (LEA) hydroxyproline-rich glycoprotein family	IPR004864: Late embryogenesis abundant protein, LEA-14; IPR013783: Immunoglobulin-like fold	predicted protein, partial [Hordeum vulgare subsp. vulgare]	4e-83		Late embryogenesis abundant protein. Different types of LEA proteins are expressed at different stages of late embryogenesis in higher plant seed embryos and under conditions of dehydration stress. The function of these proteins is unknown. This family represents a group of LEA proteins that appear to be distinct from those in pfam02987. The family DUF1511, pfam07427, has now been merged into thi…	gi|326505238|dbj|BAK03006.1|	.	.	.	.	.	.
LEA	TraesCS7D01G038000	1.68782	0.516091	93.7663	5.61e-11	Seed maturation protein	IPR005513: Late embryogenesis abundant protein, LEA-25/LEA-D113	hypothetical protein F775_26578 [Aegilops tauschii]	6e-07		Late embryogenesis abundant (LEA) group 1. Family members are conserved along the entire coding region, especially within the hydrophobic internal 20 amino acid motif, which may be repeated.	gi|475588850|gb|EMT20996.1|	.	.	.	.	.	.
LEA	TraesCS1D01G369800	38.2951	0.000370423	NE	NE	Late embryogenesis abundant protein	IPR004238: Late embryogenesis abundant protein LEA	hypothetical protein F775_31889 [Aegilops tauschii]	1e-124		Late embryogenesis abundant protein. Different types of LEA proteins are expressed at different stages of late embryogenesis in higher plant seed embryos and under conditions of dehydration stress. The function of these proteins is unknown.	gi|475567933|gb|EMT15378.1|	.	.	.	.	.	.
LEA	TraesCS1B01G381200	11.0467	0.00169024	NE	NE	Late embryogenesis abundant protein	IPR004238: Late embryogenesis abundant protein LEA	LEA3 [Triticum turgidum subsp. durum]	1e-70		Late embryogenesis abundant protein. Different types of LEA proteins are expressed at different stages of late embryogenesis in higher plant seed embryos and under conditions of dehydration stress. The function of these proteins is unknown.	gi|926463769|gb|ALD18912.1|	.	.	.	.	.	.
LEA	TraesCS5D01G151200	0.476695	8.16e-08	0.59821	0.588631	Late embryogenesis abundant (LEA) hydroxyproline-rich glycoprotein family	IPR004864: Late embryogenesis abundant protein, LEA-14; IPR013783: Immunoglobulin-like fold	hypothetical protein F775_06853 [Aegilops tauschii]	9e-133		Late embryogenesis abundant protein. Different types of LEA proteins are expressed at different stages of late embryogenesis in higher plant seed embryos and under conditions of dehydration stress. The function of these proteins is unknown. This family represents a group of LEA proteins that appear to be distinct from those in pfam02987. The family DUF1511, pfam07427, has now been merged into thi…	gi|475605209|gb|EMT25990.1|	Q9ZVD2	147	2e-40	NDR1/HIN1-like protein 13	.	.
LEA	TraesCS5B01G257700	3.61414	3.68e-07	NE	NE	Late embryogenesis abundant protein, group 6	IPR018930: Late embryogenesis abundant protein, LEA-18	hypothetical protein F775_07255 [Aegilops tauschii]	1e-37		Late embryogenesis abundant protein 18. This is a family of late embryogenesis-abundant proteins There is high accumulation of this protein in dry seeds, and in the roots of full-grown plants in response to dehydration and ABA (abscisic acid application) treatments. This LEA protein disappears after germination. It accumulates in growing regions of well irrigated hypocotyls and meristems suggesti…	gi|475607395|gb|EMT26696.1|	.	.	.	.	.	.
LEA	TraesCS7D01G340400	22.5044	6.23e-05	13.4953	3.11e-06	Late embryogenesis abundant D-like protein	IPR007011: Seed maturation protein	predicted protein [Hordeum vulgare subsp. vulgare]	2e-119		Seed maturation protein. Plant seed maturation protein.	gi|326519240|dbj|BAJ96619.1|	Q9LJ97	149	5e-41	Late embryogenesis abundant protein 31	.	.
LEA	TraesCS2B01G232700	0.805417	0.415821	395.71	5.32e-06	Late embryogenesis abundant (LEA) hydroxyproline-rich glycoprotein family	IPR004864: Late embryogenesis abundant protein, LEA-14; IPR013783: Immunoglobulin-like fold	PREDICTED: protein YLS9-like [Brachypodium distachyon]	6e-105		Late embryogenesis abundant protein. Different types of LEA proteins are expressed at different stages of late embryogenesis in higher plant seed embryos and under conditions of dehydration stress. The function of these proteins is unknown. This family represents a group of LEA proteins that appear to be distinct from those in pfam02987. The family DUF1511, pfam07427, has now been merged into thi…	gi|357149361|ref|XP_003575086.1|	Q9SRN0	150	2e-43	NDR1/HIN1-like protein 1	.	.
LEA	TraesCS5A01G125800	1.26888	0.133054	3.42258	0.0218496	Late embryogenesis abundant (LEA) hydroxyproline-rich glycoprotein family	IPR004864: Late embryogenesis abundant protein, LEA-14; IPR013783: Immunoglobulin-like fold	hypothetical protein F775_29179 [Aegilops tauschii]	6e-116		Late embryogenesis abundant protein. Different types of LEA proteins are expressed at different stages of late embryogenesis in higher plant seed embryos and under conditions of dehydration stress. The function of these proteins is unknown. This family represents a group of LEA proteins that appear to be distinct from those in pfam02987. The family DUF1511, pfam07427, has now been merged into thi…	gi|475590074|gb|EMT21365.1|	Q9SRN0	165	6e-48	NDR1/HIN1-like protein 1	.	.
LEA	TraesCS5A01G141200	0.317071	3.45e-18	1.21931	0.865378	Late embryogenesis abundant (LEA) hydroxyproline-rich glycoprotein family	IPR004864: Late embryogenesis abundant protein, LEA-14; IPR013783: Immunoglobulin-like fold	hypothetical protein F775_06853 [Aegilops tauschii]	1e-128		Late embryogenesis abundant protein. Different types of LEA proteins are expressed at different stages of late embryogenesis in higher plant seed embryos and under conditions of dehydration stress. The function of these proteins is unknown. This family represents a group of LEA proteins that appear to be distinct from those in pfam02987. The family DUF1511, pfam07427, has now been merged into thi…	gi|475605209|gb|EMT25990.1|	Q9ZVD2	150	1e-41	NDR1/HIN1-like protein 13	.	.
LEA	TraesCS5B01G498200	0.730625	0.0266442	19.2372	0.00172309	Late embryogenesis abundant (LEA) hydroxyproline-rich glycoprotein family	IPR004864: Late embryogenesis abundant protein, LEA-14	hypothetical protein F775_09149 [Aegilops tauschii]	1e-111		Late embryogenesis abundant protein. Different types of LEA proteins are expressed at different stages of late embryogenesis in higher plant seed embryos and under conditions of dehydration stress. The function of these proteins is unknown. This family represents a group of LEA proteins that appear to be distinct from those in pfam02987. The family DUF1511, pfam07427, has now been merged into thi…	gi|475555231|gb|EMT12397.1|	Q9SRN0	147	1e-41	NDR1/HIN1-like protein 1	.	.
LEA	TraesCS2A01G205300	0.656847	0.0729724	67.7606	6.69e-05	Late embryogenesis abundant (LEA) hydroxyproline-rich glycoprotein family	IPR004864: Late embryogenesis abundant protein, LEA-14; IPR013783: Immunoglobulin-like fold	PREDICTED: protein YLS9-like [Brachypodium distachyon]	2e-102		Late embryogenesis abundant protein. Different types of LEA proteins are expressed at different stages of late embryogenesis in higher plant seed embryos and under conditions of dehydration stress. The function of these proteins is unknown. This family represents a group of LEA proteins that appear to be distinct from those in pfam02987. The family DUF1511, pfam07427, has now been merged into thi…	gi|357149361|ref|XP_003575086.1|	Q9SRN0	150	2e-42	NDR1/HIN1-like protein 1	.	.
LEA	TraesCS4A01G445800	1.16533	0.863193	11.234	5.32e-05	Seed maturation protein	IPR005513: Late embryogenesis abundant protein, LEA-25/LEA-D113	.	.		Late embryogenesis abundant (LEA) group 1. Family members are conserved along the entire coding region, especially within the hydrophobic internal 20 amino acid motif, which may be repeated.	.	.	.	.	.	.	.
LEA	TraesCS6A01G123300	0.234469	2.51e-17	0.550357	0.549996	Late embryogenesis abundant (LEA) hydroxyproline-rich glycoprotein family, putative	IPR004864: Late embryogenesis abundant protein, LEA-14	predicted protein [Hordeum vulgare subsp. vulgare]	8e-97		Phosphate ATP-binding cassette transporter. This domain family is found in bacteria, and is typically between 143 and 173 amino acids in length. The family is found in association with pfam00528. There is a single completely conserved residue P that may be functionally important.	gi|326506678|dbj|BAJ91380.1|	Q9FNH6	53.1	2e-07	NDR1/HIN1-like protein 3	.	.
LEA	TraesCS4D01G124700	0.165201	1.24e-24	1.02806	0.985172	Late embryogenesis abundant (LEA) hydroxyproline-rich glycoprotein family	IPR004864: Late embryogenesis abundant protein, LEA-14; IPR013783: Immunoglobulin-like fold	predicted protein [Hordeum vulgare subsp. vulgare]	2e-122		Late embryogenesis abundant protein. Different types of LEA proteins are expressed at different stages of late embryogenesis in higher plant seed embryos and under conditions of dehydration stress. The function of these proteins is unknown. This family represents a group of LEA proteins that appear to be distinct from those in pfam02987. The family DUF1511, pfam07427, has now been merged into thi…	gi|326489362|dbj|BAK01664.1|	Q9ZVD2	114	3e-28	NDR1/HIN1-like protein 13	.	.
LEA	TraesCS1A01G364000	29.6101	2e-07	147.426	3.53e-05	Late embryogenesis abundant protein	IPR004238: Late embryogenesis abundant protein LEA	LEA3 [Triticum turgidum subsp. durum]	4e-51		Domain of unknown function (DUF4175).	gi|926463771|gb|ALD18913.1|	.	.	.	.	.	.
LEA	TraesCS2A01G593300	0.204551	2.52e-22	1.12475	0.923686	Late embryogenesis abundant (LEA) hydroxyproline-rich glycoprotein	IPR004864: Late embryogenesis abundant protein, LEA-14; IPR013783: Immunoglobulin-like fold	predicted protein [Hordeum vulgare subsp. vulgare]	1e-118		Domain of unknown function (DUF4192).	gi|326514706|dbj|BAJ99714.1|	Q8LD98	118	3e-30	NDR1/HIN1-like protein 6	.	.
LEA	TraesCS2D01G295700	0.817886	0.28403	701.712	0.000522059	Late embryogenesis abundant (LEA) hydroxyproline-rich glycoprotein family	IPR004864: Late embryogenesis abundant protein, LEA-14; IPR013783: Immunoglobulin-like fold	hypothetical protein F775_27232 [Aegilops tauschii]	2e-142		Late embryogenesis abundant protein. Different types of LEA proteins are expressed at different stages of late embryogenesis in higher plant seed embryos and under conditions of dehydration stress. The function of these proteins is unknown. This family represents a group of LEA proteins that appear to be distinct from those in pfam02987. The family DUF1511, pfam07427, has now been merged into thi…	gi|475603031|gb|EMT25294.1|	Q9SJ54	152	5e-44	NDR1/HIN1-like protein 12	.	.
LEA	TraesCS2B01G313900	0.97143	0.916009	1605.96	0.00461741	Late embryogenesis abundant (LEA) hydroxyproline-rich glycoprotein family	IPR004864: Late embryogenesis abundant protein, LEA-14; IPR013783: Immunoglobulin-like fold	hypothetical protein F775_27232 [Aegilops tauschii]	2e-142		Late embryogenesis abundant protein. Different types of LEA proteins are expressed at different stages of late embryogenesis in higher plant seed embryos and under conditions of dehydration stress. The function of these proteins is unknown. This family represents a group of LEA proteins that appear to be distinct from those in pfam02987. The family DUF1511, pfam07427, has now been merged into thi…	gi|475603031|gb|EMT25294.1|	Q9SJ54	152	5e-44	NDR1/HIN1-like protein 12	.	.
LEA	TraesCS2A01G583400	0.271429	6.68e-17	0.649182	0.651954	Late embryogenesis abundant (LEA) hydroxyproline-rich glycoprotein family, putative	IPR004864: Late embryogenesis abundant protein, LEA-14; IPR013783: Immunoglobulin-like fold	predicted protein [Hordeum vulgare subsp. vulgare]	2e-112		Late embryogenesis abundant protein. Different types of LEA proteins are expressed at different stages of late embryogenesis in higher plant seed embryos and under conditions of dehydration stress. The function of these proteins is unknown. This family represents a group of LEA proteins that appear to be distinct from those in pfam02987. The family DUF1511, pfam07427, has now been merged into thi…	gi|326489879|dbj|BAJ94013.1|	Q9SJ52	117	3e-29	NDR1/HIN1-like protein 10	.	.
LEA	TraesCS2A01G583600	0.540076	1.77e-05	2.91076	0.028884	Late embryogenesis abundant (LEA) hydroxyproline-rich glycoprotein family	IPR004864: Late embryogenesis abundant protein, LEA-14	hypothetical protein TRIUR3_09712 [Triticum urartu]	1e-115		Late embryogenesis abundant protein. Different types of LEA proteins are expressed at different stages of late embryogenesis in higher plant seed embryos and under conditions of dehydration stress. The function of these proteins is unknown. This family represents a group of LEA proteins that appear to be distinct from those in pfam02987. The family DUF1511, pfam07427, has now been merged into thi…	gi|474326852|gb|EMS62497.1|	Q9SRN0	142	3e-40	NDR1/HIN1-like protein 1	.	.
LEA	TraesCS2B01G603000	0.586081	0.00185407	5.19753	0.00572096	Late embryogenesis abundant (LEA) hydroxyproline-rich glycoprotein family	IPR004864: Late embryogenesis abundant protein, LEA-14	hypothetical protein TRIUR3_09712 [Triticum urartu]	2e-102		Late embryogenesis abundant protein. Different types of LEA proteins are expressed at different stages of late embryogenesis in higher plant seed embryos and under conditions of dehydration stress. The function of these proteins is unknown. This family represents a group of LEA proteins that appear to be distinct from those in pfam02987. The family DUF1511, pfam07427, has now been merged into thi…	gi|474326852|gb|EMS62497.1|	Q9SRN0	132	4e-36	NDR1/HIN1-like protein 1	.	.
LEA	TraesCS7A01G065000	1.60819	2.21e-07	5.4642	0.00566689	Seed maturation protein	IPR005513: Late embryogenesis abundant protein, LEA-25/LEA-D113	hypothetical protein TRIUR3_04889 [Triticum urartu]	3e-12		Late embryogenesis abundant (LEA) group 1. Family members are conserved along the entire coding region, especially within the hydrophobic internal 20 amino acid motif, which may be repeated.	gi|474388001|gb|EMS65131.1|	.	.	.	.	.	.
LEA	TraesCS3D01G180800	4.23317	0.0281864	1.42855	0.638466	Late embryogenesis abundant protein	IPR004926: Late embryogenesis abundant protein, LEA5-type	ORF1 [Hordeum vulgare subsp. vulgare]	9e-06		Late embryogenesis abundant protein. Members of this family are similar to late embryogenesis abundant proteins. Members of the family have been isolated in a number of different screens. However, the molecular function of these proteins remains obscure.	gi|1129142|emb|CAA55482.1|	.	.	.	.	.	.
LEA	TraesCS2A01G297700	0.706165	0.0327652	10.1584	0.0138926	Late embryogenesis abundant (LEA) hydroxyproline-rich glycoprotein family	IPR004864: Late embryogenesis abundant protein, LEA-14; IPR013783: Immunoglobulin-like fold	hypothetical protein F775_27232 [Aegilops tauschii]	2e-137		Late embryogenesis abundant protein. Different types of LEA proteins are expressed at different stages of late embryogenesis in higher plant seed embryos and under conditions of dehydration stress. The function of these proteins is unknown. This family represents a group of LEA proteins that appear to be distinct from those in pfam02987. The family DUF1511, pfam07427, has now been merged into thi…	gi|475603031|gb|EMT25294.1|	Q9SJ54	151	2e-43	NDR1/HIN1-like protein 12	.	.
LEA	TraesCS2B01G603100	0.210897	1.25e-24	1.23449	0.861517	Late embryogenesis abundant (LEA) hydroxyproline-rich glycoprotein family, putative	IPR004864: Late embryogenesis abundant protein, LEA-14; IPR013783: Immunoglobulin-like fold	predicted protein [Hordeum vulgare subsp. vulgare]	9e-114		Late embryogenesis abundant protein. Different types of LEA proteins are expressed at different stages of late embryogenesis in higher plant seed embryos and under conditions of dehydration stress. The function of these proteins is unknown. This family represents a group of LEA proteins that appear to be distinct from those in pfam02987. The family DUF1511, pfam07427, has now been merged into thi…	gi|326489879|dbj|BAJ94013.1|	Q9SJ52	117	2e-30	NDR1/HIN1-like protein 10	.	.
LEA	TraesCS1B01G183500	0.164301	1.47e-07	6.46744	0.0385323	Late embryogenesis abundant (LEA) hydroxyproline-rich glycoprotein	IPR004864: Late embryogenesis abundant protein, LEA-14; IPR013783: Immunoglobulin-like fold	predicted protein [Hordeum vulgare subsp. vulgare]	4e-103		Late embryogenesis abundant protein. Different types of LEA proteins are expressed at different stages of late embryogenesis in higher plant seed embryos and under conditions of dehydration stress. The function of these proteins is unknown. This family represents a group of LEA proteins that appear to be distinct from those in pfam02987. The family DUF1511, pfam07427, has now been merged into thi…	gi|326493768|dbj|BAJ85346.1|	Q8LD98	167	7e-47	NDR1/HIN1-like protein 6	.	.
LEA	TraesCS1A01G167100	0.142622	2.21e-42	4.60258	0.0516675	Late embryogenesis abundant (LEA) hydroxyproline-rich glycoprotein	IPR004864: Late embryogenesis abundant protein, LEA-14; IPR013783: Immunoglobulin-like fold	predicted protein [Hordeum vulgare subsp. vulgare]	2e-104		Late embryogenesis abundant protein. Different types of LEA proteins are expressed at different stages of late embryogenesis in higher plant seed embryos and under conditions of dehydration stress. The function of these proteins is unknown. This family represents a group of LEA proteins that appear to be distinct from those in pfam02987. The family DUF1511, pfam07427, has now been merged into thi…	gi|326493768|dbj|BAJ85346.1|	Q8LD98	167	2e-48	NDR1/HIN1-like protein 6	.	.
LEA	TraesCS2D01G596200	0.373424	6.76e-16	3.34843	0.0782881	Late embryogenesis abundant (LEA) hydroxyproline-rich glycoprotein family	IPR004864: Late embryogenesis abundant protein, LEA-14	hypothetical protein TRIUR3_09712 [Triticum urartu]	1e-111		Late embryogenesis abundant protein. Different types of LEA proteins are expressed at different stages of late embryogenesis in higher plant seed embryos and under conditions of dehydration stress. The function of these proteins is unknown. This family represents a group of LEA proteins that appear to be distinct from those in pfam02987. The family DUF1511, pfam07427, has now been merged into thi…	gi|474326852|gb|EMS62497.1|	Q9SRN0	144	3e-39	NDR1/HIN1-like protein 1	.	.
LEA	TraesCS2B01G603200	0.218048	1.66e-24	1.8026	0.483838	Late embryogenesis abundant (LEA) hydroxyproline-rich glycoprotein family	IPR004864: Late embryogenesis abundant protein, LEA-14; IPR013783: Immunoglobulin-like fold	predicted protein [Hordeum vulgare subsp. vulgare]	3e-110		Late embryogenesis abundant protein. Different types of LEA proteins are expressed at different stages of late embryogenesis in higher plant seed embryos and under conditions of dehydration stress. The function of these proteins is unknown. This family represents a group of LEA proteins that appear to be distinct from those in pfam02987. The family DUF1511, pfam07427, has now been merged into thi…	gi|326489879|dbj|BAJ94013.1|	Q9SJ52	113	2e-27	NDR1/HIN1-like protein 10	.	.
LEA	TraesCS3B01G408500	0.190858	1.25e-52	0.543412	0.635036	Late embryogenesis abundant (LEA) hydroxyproline-rich glycoprotein family	IPR004864: Late embryogenesis abundant protein, LEA-14; IPR013783: Immunoglobulin-like fold	unnamed protein product [Triticum aestivum]	1e-124		Late embryogenesis abundant protein. Different types of LEA proteins are expressed at different stages of late embryogenesis in higher plant seed embryos and under conditions of dehydration stress. The function of these proteins is unknown. This family represents a group of LEA proteins that appear to be distinct from those in pfam02987. The family DUF1511, pfam07427, has now been merged into thi…	gi|669030549|emb|CDM85111.1|	Q9SJ52	92	7e-21	NDR1/HIN1-like protein 10	.	.
LEA	TraesCS1B01G144700	0.482629	2.56e-12	1.77364	0.513136	Late embryogenesis abundant (LEA) hydroxyproline-rich glycoprotein family	IPR004864: Late embryogenesis abundant protein, LEA-14; IPR013783: Immunoglobulin-like fold	predicted protein, partial [Hordeum vulgare subsp. vulgare]	8e-131		Late embryogenesis abundant protein. Different types of LEA proteins are expressed at different stages of late embryogenesis in higher plant seed embryos and under conditions of dehydration stress. The function of these proteins is unknown. This family represents a group of LEA proteins that appear to be distinct from those in pfam02987. The family DUF1511, pfam07427, has now been merged into thi…	gi|326531050|dbj|BAK04876.1|	Q9SRN1	59.7	3e-09	NDR1/HIN1-like protein 2	.	.
LEA	TraesCS3D01G368800	0.163243	3.47e-47	NE	NE	Late embryogenesis abundant (LEA) hydroxyproline-rich glycoprotein family	IPR004864: Late embryogenesis abundant protein, LEA-14; IPR013783: Immunoglobulin-like fold	unnamed protein product [Triticum aestivum]	9e-123		Late embryogenesis abundant protein. Different types of LEA proteins are expressed at different stages of late embryogenesis in higher plant seed embryos and under conditions of dehydration stress. The function of these proteins is unknown. This family represents a group of LEA proteins that appear to be distinct from those in pfam02987. The family DUF1511, pfam07427, has now been merged into thi…	gi|669030549|emb|CDM85111.1|	Q9SJ52	91.3	1e-20	NDR1/HIN1-like protein 10	.	.
LEA	TraesCS1D01G173800	0.174339	1.6e-05	2.15691	0.339063	Late embryogenesis abundant (LEA) hydroxyproline-rich glycoprotein	IPR004864: Late embryogenesis abundant protein, LEA-14; IPR013783: Immunoglobulin-like fold	predicted protein [Hordeum vulgare subsp. vulgare]	4e-104		Late embryogenesis abundant protein. Different types of LEA proteins are expressed at different stages of late embryogenesis in higher plant seed embryos and under conditions of dehydration stress. The function of these proteins is unknown. This family represents a group of LEA proteins that appear to be distinct from those in pfam02987. The family DUF1511, pfam07427, has now been merged into thi…	gi|326493768|dbj|BAJ85346.1|	Q8LD98	165	8e-48	NDR1/HIN1-like protein 6	.	.
LEA	TraesCS2A01G583500	0.249728	2.65e-22	0.823275	0.847528	Late embryogenesis abundant (LEA) hydroxyproline-rich glycoprotein family	IPR004864: Late embryogenesis abundant protein, LEA-14; IPR013783: Immunoglobulin-like fold	predicted protein [Hordeum vulgare subsp. vulgare]	5e-113		Late embryogenesis abundant protein. Different types of LEA proteins are expressed at different stages of late embryogenesis in higher plant seed embryos and under conditions of dehydration stress. The function of these proteins is unknown. This family represents a group of LEA proteins that appear to be distinct from those in pfam02987. The family DUF1511, pfam07427, has now been merged into thi…	gi|326489879|dbj|BAJ94013.1|	Q9SJ52	117	3e-29	NDR1/HIN1-like protein 10	.	.
LEA	TraesCS2D01G596400	0.16282	3.99e-11	1.0533	0.967855	Late embryogenesis abundant (LEA) hydroxyproline-rich glycoprotein family, putative	IPR004864: Late embryogenesis abundant protein, LEA-14; IPR013783: Immunoglobulin-like fold	predicted protein [Hordeum vulgare subsp. vulgare]	3e-113		Late embryogenesis abundant protein. Different types of LEA proteins are expressed at different stages of late embryogenesis in higher plant seed embryos and under conditions of dehydration stress. The function of these proteins is unknown. This family represents a group of LEA proteins that appear to be distinct from those in pfam02987. The family DUF1511, pfam07427, has now been merged into thi…	gi|326489879|dbj|BAJ94013.1|	Q9SJ52	116	4e-30	NDR1/HIN1-like protein 10	.	.
LEA	TraesCS3D01G180900	7.53008	0.00315734	2.34339	0.0693579	Late embryogenesis abundant protein	IPR004926: Late embryogenesis abundant protein, LEA5-type	unnamed protein product [Triticum aestivum]	7e-16		Late embryogenesis abundant protein. Members of this family are similar to late embryogenesis abundant proteins. Members of the family have been isolated in a number of different screens. However, the molecular function of these proteins remains obscure.	gi|669028734|emb|CDM82648.1|	Q39644	45.4	3e-06	Late embryogenesis abundant protein Lea5	.	.
LEA	TraesCS2D01G596300	0.245482	8.21e-23	1.1236	0.907388	Late embryogenesis abundant (LEA) hydroxyproline-rich glycoprotein family	IPR004864: Late embryogenesis abundant protein, LEA-14; IPR013783: Immunoglobulin-like fold	predicted protein [Hordeum vulgare subsp. vulgare]	1e-118		Late embryogenesis abundant protein. Different types of LEA proteins are expressed at different stages of late embryogenesis in higher plant seed embryos and under conditions of dehydration stress. The function of these proteins is unknown. This family represents a group of LEA proteins that appear to be distinct from those in pfam02987. The family DUF1511, pfam07427, has now been merged into thi…	gi|326489879|dbj|BAJ94013.1|	Q9SJ52	114	2e-28	NDR1/HIN1-like protein 10	.	.
LEA	TraesCS1A01G423800	0.445208	2.98e-09	0.910149	0.862621	Late embryogenesis abundant protein Lea14	IPR004864: Late embryogenesis abundant protein, LEA-14; IPR013783: Immunoglobulin-like fold; IPR013990: Water stress and hypersensitive response domain	Late embryogenesis abundant protein Lea14-A [Triticum urartu]	4e-115		Late embryogenesis abundant protein. Different types of LEA proteins are expressed at different stages of late embryogenesis in higher plant seed embryos and under conditions of dehydration stress. The function of these proteins is unknown. This family represents a group of LEA proteins that appear to be distinct from those in pfam02987. The family DUF1511, pfam07427, has now been merged into thi…	gi|474193235|gb|EMS58218.1|	P46518	191	1e-60	Late embryogenesis abundant protein Lea14-A	.	.
LEA	TraesCS3B01G205100	6.25963	0.00738132	2.7977	0.00638767	Late embryogenesis abundant protein	IPR004926: Late embryogenesis abundant protein, LEA5-type	ORF1 [Hordeum vulgare subsp. vulgare]	8e-07		Late embryogenesis abundant protein. Members of this family are similar to late embryogenesis abundant proteins. Members of the family have been isolated in a number of different screens. However, the molecular function of these proteins remains obscure.	gi|1129142|emb|CAA55482.1|	.	.	.	.	.	.
NHX	TraesCS1D01G239500	NE	NE	3.85782	0.0137628	Cation/H(+) antiporter	IPR006153: Cation/H+ exchanger	Cation/H(+) antiporter 17 [Triticum urartu]	0		Sodium/hydrogen exchanger family. Na/H antiporters are key transporters in maintaining the pH of actively metabolizing cells. The molecular mechanisms of antiport are unclear. These antiporters contain 10-12 transmembrane regions (M) at the amino-terminus and a large cytoplasmic region at the carboxyl terminus. The transmembrane regions M3-M12 share identity with other members of the family. The …	gi|473964586|gb|EMS51196.1|	Q9M353	271	2e-80	Cation/H(+) antiporter 20	.	.
NHX	TraesCS3A01G202800	0.852799	0.373895	0.335253	0.0416172	Vacuolar cation/proton exchanger, putative	IPR004713: Calcium/proton exchanger; IPR004798: Calcium/proton exchanger CAX; IPR004837: Sodium/calcium exchanger membrane region	Ca2+/H+-exchanging protein [Hordeum vulgare subsp. vulgare]	0		Sodium/calcium exchanger protein. This is a family of sodium/calcium exchanger integral membrane proteins. This family covers the integral membrane regions of the proteins. Sodium/calcium exchangers regulate intracellular Ca2+ concentrations in many cells; cardiac myocytes, epithelial cells, neurons retinal rod photoreceptors and smooth muscle cells. Ca2+ is moved into or out of the cytosol depen…	gi|131054210|gb|ABO32802.1|	Q769E5	669	0	Vacuolar cation/proton exchanger 1a	K07300	chaA, CAX; Ca2+:H+ antiporter
NHX	TraesCS5D01G039800	2.28889	1.03e-06	NE	NE	Cation/H(+) antiporter	IPR006153: Cation/H+ exchanger; IPR014729: Rossmann-like alpha/beta/alpha sandwich fold	hypothetical protein BRADI_4g01540 [Brachypodium distachyon]	0		Sodium/hydrogen exchanger family. Na/H antiporters are key transporters in maintaining the pH of actively metabolizing cells. The molecular mechanisms of antiport are unclear. These antiporters contain 10-12 transmembrane regions (M) at the amino-terminus and a large cytoplasmic region at the carboxyl terminus. The transmembrane regions M3-M12 share identity with other members of the family. The …	gi|944050131|gb|KQJ85769.1|	Q9LUN4	842	0	Cation/H(+) antiporter 19	.	.
NHX	TraesCS5A01G031700	2.24174	4.26e-16	NE	NE	Cation/H(+) antiporter	IPR006153: Cation/H+ exchanger; IPR014729: Rossmann-like alpha/beta/alpha sandwich fold	Cation/H(+) antiporter 19 [Triticum urartu]	0		Sodium/hydrogen exchanger family. Na/H antiporters are key transporters in maintaining the pH of actively metabolizing cells. The molecular mechanisms of antiport are unclear. These antiporters contain 10-12 transmembrane regions (M) at the amino-terminus and a large cytoplasmic region at the carboxyl terminus. The transmembrane regions M3-M12 share identity with other members of the family. The …	gi|474086904|gb|EMS54712.1|	Q9LUN4	906	0	Cation/H(+) antiporter 19	.	.
NHX	TraesCS5D01G039900	2.3801	1.44e-24	NE	NE	Cation/H(+) antiporter	IPR006153: Cation/H+ exchanger; IPR014729: Rossmann-like alpha/beta/alpha sandwich fold	K(+)/H(+) antiporter 13 [Aegilops tauschii]	0		Sodium/hydrogen exchanger family. Na/H antiporters are key transporters in maintaining the pH of actively metabolizing cells. The molecular mechanisms of antiport are unclear. These antiporters contain 10-12 transmembrane regions (M) at the amino-terminus and a large cytoplasmic region at the carboxyl terminus. The transmembrane regions M3-M12 share identity with other members of the family. The …	gi|475513062|gb|EMT05569.1|	Q9LUN4	906	0	Cation/H(+) antiporter 19	.	.
NHX	TraesCS5B01G031800	2.61644	2.4e-19	NE	NE	Cation/H(+) antiporter	IPR006153: Cation/H+ exchanger; IPR014729: Rossmann-like alpha/beta/alpha sandwich fold	predicted protein, partial [Hordeum vulgare subsp. vulgare]	0		Sodium/hydrogen exchanger family. Na/H antiporters are key transporters in maintaining the pH of actively metabolizing cells. The molecular mechanisms of antiport are unclear. These antiporters contain 10-12 transmembrane regions (M) at the amino-terminus and a large cytoplasmic region at the carboxyl terminus. The transmembrane regions M3-M12 share identity with other members of the family. The …	gi|326498407|dbj|BAJ98631.1|	Q9LUN4	907	0	Cation/H(+) antiporter 19	.	.
Potassium channel SKOR	TraesCS7A01G200100	7.77615	3.18541e-10	0.702386	0.495715			Potassium channel SKOR [Triticum urartu]	0		Ion transport protein. This family contains Sodium, Potassium, Calcium ion channels. This family is 6 transmembrane helices in which the last two helices flank a loop which determines ion selectivity. In some sub-families (e.g. Na channels) the domain is repeated four times, whereas in others (e.g. K channels) the protein forms as a tetramer in the membrane. A bacterial structure of the protein i…	gi|326527408|dbj|AK376785.1|	Q653P0	1281	0	Potassium channel KOR1	.	.
Potassium transporter	TraesCS3A01G446600	NE	NE	0.153331	0.0157492	Potassium transporter	IPR003855: Potassium transporter	unnamed protein product [Triticum aestivum]	0		K+ potassium transporter. This is a family of K+ potassium transporters that are conserved across phyla, having both bacterial (KUP), yeast (HAK), and plant (AtKT) sequences as members.	gi|669031143|emb|CDM85935.1|	Q5JK32	1261	0	Potassium transporter 5	K03549	kup; KUP system potassium uptake protein
Potassium transporter	TraesCS2B01G441100	2.56041	1.52e-10	1.14799	0.745505	Potassium transporter	IPR003855: Potassium transporter	Putative potassium transporter 11 [Aegilops tauschii]	0		K+ potassium transporter. This is a family of K+ potassium transporters that are conserved across phyla, having both bacterial (KUP), yeast (HAK), and plant (AtKT) sequences as members.	gi|475574563|gb|EMT17019.1|	Q7XLC6	1395	0	Probable potassium transporter 11	K03549	kup; KUP system potassium uptake protein
Potassium transporter	TraesCS7D01G211800	1.09533	0.682418	4.34422	5.67e-05	Potassium transporter	IPR003855: Potassium transporter	predicted protein [Hordeum vulgare subsp. vulgare]	0		K+ potassium transporter. This is a family of K+ potassium transporters that are conserved across phyla, having both bacterial (KUP), yeast (HAK), and plant (AtKT) sequences as members.	gi|326522618|dbj|BAK07771.1|	Q6YWQ4	1139	0	Potassium transporter 25	K03549	kup; KUP system potassium uptake protein
Potassium transporter	TraesCS6D01G273100	0.834118	0.255808	2.43186	0.00632638	Potassium transporter	IPR003855: Potassium transporter	predicted protein [Hordeum vulgare subsp. vulgare]	0		K+ potassium transporter. This is a family of K+ potassium transporters that are conserved across phyla, having both bacterial (KUP), yeast (HAK), and plant (AtKT) sequences as members.	gi|326520798|dbj|BAJ92762.1|	Q6YWQ4	1247	0	Potassium transporter 25	K03549	kup; KUP system potassium uptake protein
Potassium transporter	TraesCS2B01G123700	1.81361	1.37e-06	2.62483	0.00726489	Potassium transporter	IPR003855: Potassium transporter	predicted protein, partial [Hordeum vulgare subsp. vulgare]	0		K+ potassium transporter. This is a family of K+ potassium transporters that are conserved across phyla, having both bacterial (KUP), yeast (HAK), and plant (AtKT) sequences as members.	gi|326513708|dbj|BAJ87873.1|	Q7XIV8	1282	0	Probable potassium transporter 9	K03549	kup; KUP system potassium uptake protein
Potassium transporter	TraesCS2A01G422600	2.6654	2.19e-16	0.811931	0.626303	Potassium transporter	IPR003855: Potassium transporter	Putative potassium transporter 11 [Aegilops tauschii]	0		K+ potassium transporter. This is a family of K+ potassium transporters that are conserved across phyla, having both bacterial (KUP), yeast (HAK), and plant (AtKT) sequences as members.	gi|475574563|gb|EMT17019.1|	Q7XLC6	1392	0	Probable potassium transporter 11	K03549	kup; KUP system potassium uptake protein
Potassium transporter	TraesCS7B01G116700	1.00523	0.984586	6.5537	0.00186346	Potassium transporter	IPR003855: Potassium transporter	predicted protein [Hordeum vulgare subsp. vulgare]	0		K+ potassium transporter. This is a family of K+ potassium transporters that are conserved across phyla, having both bacterial (KUP), yeast (HAK), and plant (AtKT) sequences as members.	gi|326522618|dbj|BAK07771.1|	Q5Z6K9	1154	0	Potassium transporter 24	.	.
Potassium transporter	TraesCS2D01G419000	3.12051	2.29e-25	1.03396	0.956861	Potassium transporter	IPR003855: Potassium transporter	Putative potassium transporter 11 [Aegilops tauschii]	0		K+ potassium transporter. This is a family of K+ potassium transporters that are conserved across phyla, having both bacterial (KUP), yeast (HAK), and plant (AtKT) sequences as members.	gi|475574563|gb|EMT17019.1|	Q7XLC6	1422	0	Probable potassium transporter 11	K03549	kup; KUP system potassium uptake protein
Potassium transporter	TraesCS2D01G118400	0.859906	0.171041	0.411389	0.000608173	Potassium transporter	IPR003855: Potassium transporter	Potassium transporter 7 [Aegilops tauschii]	0		K+ potassium transporter. This is a family of K+ potassium transporters that are conserved across phyla, having both bacterial (KUP), yeast (HAK), and plant (AtKT) sequences as members.	gi|475520663|gb|EMT06515.1|	Q8H3P9	1324	0	Potassium transporter 7	K03549	kup; KUP system potassium uptake protein
Potassium transporter	TraesCS6B01G324800	1.34098	0.543814	5.02162	0.00162554	Potassium transporter	IPR003855: Potassium transporter	Putative potassium transporter 16 [Aegilops tauschii]	0		K+ potassium transporter. This is a family of K+ potassium transporters that are conserved across phyla, having both bacterial (KUP), yeast (HAK), and plant (AtKT) sequences as members.	gi|475577646|gb|EMT17875.1|	Q84MS3	1325	0	Probable potassium transporter 16	.	.
Potassium transporter	TraesCS7A01G209900	1.09678	0.648286	2.05883	0.0454128	Potassium transporter	IPR003855: Potassium transporter	predicted protein [Hordeum vulgare subsp. vulgare]	0		K+ potassium transporter. This is a family of K+ potassium transporters that are conserved across phyla, having both bacterial (KUP), yeast (HAK), and plant (AtKT) sequences as members.	gi|326522618|dbj|BAK07771.1|	Q5Z6K9	1132	0	Potassium transporter 24	.	.
PP2C	TraesCS3B01G266200	15.0576	0.000147111	27.9525	0.00238103	Protein phosphatase 2c, putative	IPR000222: PPM-type phosphatase, divalent cation binding; IPR001932: PPM-type phosphatase domain	unnamed protein product [Triticum aestivum]	0		Protein phosphatase 2C. Protein phosphatase 2C is a Mn++ or Mg++ dependent protein serine/threonine phosphatase.	gi|669028353|emb|CDM82120.1|	Q5SN75	476	4e-162	Probable protein phosphatase 2C 8	K14497	PP2C; protein phosphatase 2C [EC:3.1.3.16]
PP2C	TraesCS3A01G237800	33.314	0.000228336	NE	NE	Protein phosphatase 2c, putative	IPR000222: PPM-type phosphatase, divalent cation binding; IPR001932: PPM-type phosphatase domain	predicted protein [Hordeum vulgare subsp. vulgare]	2e-175		Protein phosphatase 2C. Protein phosphatase 2C is a Mn++ or Mg++ dependent protein serine/threonine phosphatase.	gi|326533450|dbj|BAK05256.1|	Q5SN75	420	3e-143	Probable protein phosphatase 2C 8	K14497	PP2C; protein phosphatase 2C [EC:3.1.3.16]
PP2C	TraesCS4B01G210100	1.44943	0.580053	45.5106	3.38e-25	Protein phosphatase 2C	IPR000222: PPM-type phosphatase, divalent cation binding; IPR001932: PPM-type phosphatase domain	serine/threonine protein phosphatase 2C 30 [Triticum aestivum]	0		Protein phosphatase 2C. Protein phosphatase 2C is a Mn++ or Mg++ dependent protein serine/threonine phosphatase.	gi|501415019|gb|AGL93150.1|	Q84JI0	440	1e-150	Probable protein phosphatase 2C 30	K14497	PP2C; protein phosphatase 2C [EC:3.1.3.16]
PP-H+ ATPase	TraesCS3B01G554400	1.03497	0.92378	21.576	0.0133627	P-type ATPase of Arabidopsis 2		unnamed protein product [Triticum aestivum]	8e-117		Coxiella burnetii protein of unknown function (DUF762). This family consists several of several uncharacterized proteins from the bacterium Coxiella burnetii. Coxiella burnetii is the causative agent of the Q fever disease.	gi|669031554|emb|CDM86593.1|	.	.	.	.	.	.
Sodium/calcium exchanger	TraesCS2D01G119200	NE	NE	3.09287	0.0307436	Cation calcium exchanger	IPR004837: Sodium/calcium exchanger membrane region	predicted protein [Hordeum vulgare subsp. vulgare]	0		Sodium/calcium exchanger protein. This is a family of sodium/calcium exchanger integral membrane proteins. This family covers the integral membrane regions of the proteins. Sodium/calcium exchangers regulate intracellular Ca2+ concentrations in many cells; cardiac myocytes, epithelial cells, neurons retinal rod photoreceptors and smooth muscle cells. Ca2+ is moved into or out of the cytosol depen…	gi|326522636|dbj|BAJ88364.1|	Q9FKP1	271	9e-81	Cation/calcium exchanger 1	K13754	SLC24A6, NCKX6; solute carrier family 24 (sodium/potassium/calcium exchanger), member 6
Sodium/calcium exchanger	TraesCS4D01G013400	0.417938	0.151999	6.72253	0.000574504	Cation calcium exchanger	IPR004837: Sodium/calcium exchanger membrane region	unnamed protein product [Triticum aestivum]	0		Sodium/calcium exchanger protein. This is a family of sodium/calcium exchanger integral membrane proteins. This family covers the integral membrane regions of the proteins. Sodium/calcium exchangers regulate intracellular Ca2+ concentrations in many cells; cardiac myocytes, epithelial cells, neurons retinal rod photoreceptors and smooth muscle cells. Ca2+ is moved into or out of the cytosol depen…	gi|669029293|emb|CDM83454.1|	Q9FKP1	309	2e-95	Cation/calcium exchanger 1	K13754	SLC24A6, NCKX6; solute carrier family 24 (sodium/potassium/calcium exchanger), member 6
Sodium/calcium exchanger	TraesCS7A01G183100	4.91252	5.15e-13	1.12787	0.892051	Sodium/calcium exchanger family protein / calcium-binding EF hand family protein	IPR002048: EF-hand domain; IPR004837: Sodium/calcium exchanger membrane region; IPR011992: EF-hand domain pair; IPR018247: EF-Hand 1, calcium-binding site	PREDICTED: uncharacterized protein LOC100833492 isoform X1 [Brachypodium distachyon]	0		Sodium/calcium exchanger protein. This is a family of sodium/calcium exchanger integral membrane proteins. This family covers the integral membrane regions of the proteins. Sodium/calcium exchangers regulate intracellular Ca2+ concentrations in many cells; cardiac myocytes, epithelial cells, neurons retinal rod photoreceptors and smooth muscle cells. Ca2+ is moved into or out of the cytosol depen…	gi|721654654|ref|XP_003571165.2|	Q6K3R5	846	0	Sodium/calcium exchanger NCL2	.	.
SOS1	TraesCS7B01G475500	2.26717	0.000909979	NE	NE	Sodium/hydrogen exchanger 1	IPR000595: Cyclic nucleotide-binding domain; IPR006153: Cation/H+ exchanger; IPR014710: RmlC-like jelly roll fold; IPR018490: Cyclic nucleotide-binding-like	salt overly sensitive 1 [Aegilops speltoides]	0		Sodium/hydrogen exchanger family. Na/H antiporters are key transporters in maintaining the pH of actively metabolizing cells. The molecular mechanisms of antiport are unclear. These antiporters contain 10-12 transmembrane regions (M) at the amino-terminus and a large cytoplasmic region at the carboxyl terminus. The transmembrane regions M3-M12 share identity with other members of the family. The …	gi|328683362|emb|CAX83736.1|	Q9LKW9	1212	0	Sodium/hydrogen exchanger 7	.	.
Vacuolar cation/proton exchanger 1b	TraesCS2D01G443700	1.27277	0.0147774	3.75608	0.00012013	Vacuolar cation/proton exchanger, putative	IPR004713: Calcium/proton exchanger; IPR004798: Calcium/proton exchanger CAX; IPR004837: Sodium/calcium exchanger membrane region	Vacuolar cation/proton exchanger 1b [Aegilops tauschii]	0		Sodium/calcium exchanger protein. This is a family of sodium/calcium exchanger integral membrane proteins. This family covers the integral membrane regions of the proteins. Sodium/calcium exchangers regulate intracellular Ca2+ concentrations in many cells; cardiac myocytes, epithelial cells, neurons retinal rod photoreceptors and smooth muscle cells. Ca2+ is moved into or out of the cytosol depen…	gi|475512729|gb|EMT05522.1|	Q5TKG3	527	0	Vacuolar cation/proton exchanger 1b	K07300	chaA, CAX; Ca2+:H+ antiporter
Vacuolar cation/proton exchanger,	TraesCS4D01G156900	0.930858	0.713628	0.466276	0.0331949	Vacuolar cation/proton exchanger, putative	IPR004713: Calcium/proton exchanger; IPR004798: Calcium/proton exchanger CAX; IPR004837: Sodium/calcium exchanger membrane region	predicted protein [Hordeum vulgare subsp. vulgare]	0		Sodium/calcium exchanger protein. This is a family of sodium/calcium exchanger integral membrane proteins. This family covers the integral membrane regions of the proteins. Sodium/calcium exchangers regulate intracellular Ca2+ concentrations in many cells; cardiac myocytes, epithelial cells, neurons retinal rod photoreceptors and smooth muscle cells. Ca2+ is moved into or out of the cytosol depen…	gi|326533230|dbj|BAJ93587.1|	Q5KQN0	725	0	Vacuolar cation/proton exchanger 2	K07300	chaA, CAX; Ca2+:H+ antiporter
V-H+ pyrophosphatase	TraesCS7A01G141300	0.822409	0.0119928	3.28562	3.83e-06	Pyrophosphate-energized vacuolar membrane proton pump	IPR004131: Pyrophosphate-energised proton pump	Pyrophosphate-energized vacuolar membrane proton pump [Triticum urartu]	0		Inorganic H+ pyrophosphatase. The H+ pyrophosphatase is an transmembrane proton pump involved in establishing the H+ electrochemical potential difference between the vacuole lumen and the cell cytosol. Vacuolar-type H(+)-translocating inorganic pyrophosphatases have long been considered to be restricted to plants and to a few species of photo-trophic bacteria. However, in recent investigations, t…	gi|474394939|gb|EMS65629.1|	Q06572	1386	0	Pyrophosphate-energized vacuolar membrane proton pump	.	.
