# Supplementary material for: Adaptive strategy of allohexaploid wheat to long-term salinity stress
Source: BMC Plant Biol. 2020 May 12;20:210. doi: 10.1186/s12870-020-02423-2 (PMC7216640; doi:10.1186/s12870-020-02423-2)
Supplement: Supplementary file 2 — Additional file 2: Table S1. Fold change and percent contribution to total molarity of each compatible solute. Fold change is ratio of stress /control. Percent contribution is calculated with following equation: Percent contribution of a given solute = its molarity content (μmol g-1 DW) × 100/total molarity content, where total molarity content is sum of molarity contents of all 37 solutes. The wheat seeds were treated with 100 mM NaCl for 30 days. CL, control leaf; SL, stress leaf; CR, control root; SR, stress root. Table S2. Expression data of salinity-tolerant genes involved in osmotic adjustment, ion homeostasis and tissue tolerance. Table S3. Percentage of the triad showing stress-induced significant change in relative expression of homeolog. Significant change was defined as ≥20% difference between stress and control in relative expression of homeologs. Table S4. Number of triads showing differential homeolog expression bias categories between control and stress treatments. Table S5. Expression data and homeolog expression bias categories of salinity-tolerant triads involved in osmotic adjustment, ion homeostasis and tissue tolerance. A-S, A suppressed; A-D, A dominant; B-S, B suppressed; B-D, B dominant; D-S, D suppressed; D-D, D dominant. Table S6: Results of qRT-PCR of wheat leaves. Each treatment had three biological replicates. [file 12870_2020_2423_MOESM2_ESM.zip › Table S5 salt tolerant traid fold change triad tpM.xlsx]

## Sheet: Sheet1
					Leaf fold change			Leaf Adjusted P value				Root fold change			Root Adjusted P value
					A-homeolog	B-homeolog	D-homeolog	A-homeolog	B-homeolog	D-homeolog		A-homeolog	B-homeolog	D-homeolog	A-homeolog	B-homeolog	D-homeolog	homeolog expression bias categories
Triad ID	A-homeolog	B-homeolog	D-homeolog	Gene name	Fold Change SL/CL	Fold Change SL/CL	Fold Change SL/CL	Adjusted P value LEAF	Adjusted P value LEAF	Adjusted P value LEAF		Fold Change SR/CR	Fold Change SR/CR	Fold Change SR/CR	Adjusted P value ROOT	Adjusted P value ROOT	Adjusted P value ROOT	Control leaf	Stress leaf	Control root	Stress root	Human-Readable-Description	Interpro-IDs-(Description)	NR:Evalue	NR:Description		Uniprot:Description		Pfam:pfam_Description		NT:Score	NT:Evalue		Uniprot:UniProtKB-AC	Uniprot:Score	Uniprot:Evalue		Pfam:pfam_ID	Pfam:pfam_1me
105	TraesCS3A01G175400	TraesCS3B01G205100	TraesCS3D01G180800	LEA	1.2295	2.7977	1.42855	0.885283	0.00638767	0.638466		1.22605	6.25963	4.23317	0.59525	0.00738132	0.0281864	B-D	B-D	B-D	B-D	Late embryogenesis abundant protein	IPR004926: Late embryogenesis abundant protein, LEA5-type	.	.		.		Late embryogenesis abundant protein. Members of this family are similar to late embryogenesis abundant proteins. Members of the family have been isolated in a number of different screens. However, the molecular function of these proteins remains obscure.		455	0		.	.	.		pfam03242	LEA_3
14049	TraesCS1A01G364100	TraesCS1B01G381400	TraesCS1D01G369300	LEA	11.0246	12.3478	30.5616	1	1	4.08e-09		36.1827	309.361	6.01214	0.009879	2.25e-05	0.0165526		D-D	D-D	A-S	Late embryogenesis abundant protein	IPR004238: Late embryogenesis abundant protein LEA	4e-64	hypothetical protein TRIUR3_11094 [Triticum urartu]		.		Late embryogenesis abundant protein. Different types of LEA proteins are expressed at different stages of late embryogenesis in higher plant seed embryos and under conditions of dehydration stress. The function of these proteins is unknown.		251	1e-127		.	.	.		pfam02987	LEA_4
14048	TraesCS1A01G364000	TraesCS1B01G381200	TraesCS1D01G369200	LEA	147.426	1.85295	7.59345	3.53e-05	1	1		29.6101	11.0467	6.36712	2e-07	0.00169024	0.163868		A-D	D-S	D-S	Late embryogenesis abundant protein	IPR004238: Late embryogenesis abundant protein LEA	4e-51	LEA3 [Triticum turgidum subsp. durum]		.		Domain of unknown function (DUF4175).		895	0		.	.	.		pfam13779	DUF4175
12262	TraesCS6A01G148200	TraesCS6B01G176500	TraesCS6D01G137600	LEA	2.12266		1.36174	1		0.773391		1.62722	1.05384	1.3573	1	0.98519	0.774683	D-D	D-D		D-D	Late embryogenesis abundant (LEA) hydroxyproline-rich glycoprotein family	IPR004864: Late embryogenesis abundant protein, LEA-14; IPR013783: Immunoglobulin-like fold	8e-119	hypothetical protein TRIUR3_12723 [Triticum urartu]		.		Late embryogenesis abundant protein. Different types of LEA proteins are expressed at different stages of late embryogenesis in higher plant seed embryos and under conditions of dehydration stress. The function of these proteins is unknown. This family represents a group of LEA proteins that appear to be distinct from those in pfam02987. The family DUF1511, pfam07427, has now been merged into thi…		160	6e-77		.	.	.		pfam03168	LEA_2
6109	TraesCS2A01G449800	TraesCS2B01G471600	TraesCS2D01G449300	LEA	4.21124	2.91671		0.149364	0.411057			147.61	182.155	224.946	0.0128027	0.000111917	0.00732844		D-S		B-D	Seed maturation protein	IPR005513: Late embryogenesis abundant protein, LEA-25/LEA-D113	.	.		.		Late embryogenesis abundant (LEA) group 1. Family members are conserved along the entire coding region, especially within the hydrophobic inter1l 20 amino acid motif, which may be repeated.		333	2e-173		.	.	.		pfam03760	LEA_1
1596	TraesCS5A01G258900	TraesCS5B01G257700	TraesCS5D01G266700	LEA								3.45164	3.61414	5.4636	0.000196949	3.68e-07	0.00399128			Balanced	Balanced	Late embryogenesis abundant protein, group 6	IPR018930: Late embryogenesis abundant protein, LEA-18	2e-40	hypothetical protein F775_07255 [Aegilops tauschii]		.		Late embryogenesis abundant protein 18. This is a family of late embryogenesis-abundant proteins There is high accumulation of this protein in dry seeds, and in the roots of full-grown plants in response to dehydration and ABA (abscisic acid application) treatments. This LEA protein disappears after germi1tion. It accumulates in growing regions of well irrigated hypocotyls and meristems suggestin…		395	0		.	.	.		pfam10714	LEA_6
1117	TraesCS6A01G252400	TraesCS6B01G272400	TraesCS6D01G233900	LEA								0.932502	1.28901	0.880444	0.902057	0.419524	0.807387			Balanced	Balanced	Late embryogenesis abundant protein	IPR004864: Late embryogenesis abundant protein, LEA-14	3e-177	predicted protein [Hordeum vulgare subsp. vulgare]		.		Late embryogenesis abundant protein. Different types of LEA proteins are expressed at different stages of late embryogenesis in higher plant seed embryos and under conditions of dehydration stress. The function of these proteins is unknown. This family represents a group of LEA proteins that appear to be distinct from those in pfam02987. The family DUF1511, pfam07427, has now been merged into thi…		889	0		.	.	.		pfam03168	LEA_2
5505	TraesCS5A01G098600	TraesCS5B01G103800	TraesCS5D01G110800	LEA	1.54331	1.873	2.59754	0.710816	0.376381	0.661387		2.5234	3.34907	28.7105	0.0438656	0.00118495	0.0145748	D-S	D-S	D-S	D-S	Late embryogenesis abundant (LEA) hydroxyproline-rich glycoprotein family	IPR004864: Late embryogenesis abundant protein, LEA-14	4e-63	hypothetical protein F775_52292 [Aegilops tauschii]		.		Late embryogenesis abundant protein. Different types of LEA proteins are expressed at different stages of late embryogenesis in higher plant seed embryos and under conditions of dehydration stress. The function of these proteins is unknown. This family represents a group of LEA proteins that appear to be distinct from those in pfam02987. The family DUF1511, pfam07427, has now been merged into thi…		217	1e-108		.	.	.		pfam03168	LEA_2
12260	TraesCS5A01G145400	TraesCS5B01G144300	TraesCS5D01G146900	LEA	2.95209	2.64011	3.76841	0.00968985	0.0222526	0.0022666		1.52399	0.552535	0.363059	0.188273	0.00586098	0.000159906	Balanced	Balanced	A-S	Balanced	Late embryogenesis abundant (LEA) hydroxyproline-rich glycoprotein family	IPR004864: Late embryogenesis abundant protein, LEA-14; IPR013783: Immunoglobulin-like fold	4e-118	predicted protein [Hordeum vulgare subsp. vulgare]		.		Late embryogenesis abundant protein. Different types of LEA proteins are expressed at different stages of late embryogenesis in higher plant seed embryos and under conditions of dehydration stress. The function of these proteins is unknown. This family represents a group of LEA proteins that appear to be distinct from those in pfam02987. The family DUF1511, pfam07427, has now been merged into thi…		603	0		.	.	.		pfam03168	LEA_2
1161	TraesCS6A01G244800	TraesCS6B01G279500	TraesCS6D01G227000	LEA	183.665	21.7783	163.064	0.00010274	0.0251184	0.000933978		0.716366	0.936087	0.666698	0.207701	0.891928	0.180675		Balanced	Balanced	Balanced	Late embryogenesis abundant (LEA) hydroxyproline-rich glycoprotein family, putative	IPR004864: Late embryogenesis abundant protein, LEA-14; IPR013783: Immunoglobulin-like fold	3e-102	hypothetical protein F775_17991 [Aegilops tauschii]		.		Late embryogenesis abundant protein. Different types of LEA proteins are expressed at different stages of late embryogenesis in higher plant seed embryos and under conditions of dehydration stress. The function of these proteins is unknown. This family represents a group of LEA proteins that appear to be distinct from those in pfam02987. The family DUF1511, pfam07427, has now been merged into thi…		480	0		.	.	.		pfam03168	LEA_2
1943	TraesCS4A01G367400	TraesCS5B01G505300	TraesCS5D01G506000	LEA	0.8151	0.657379	0.787083	0.606007	0.259485	0.583959		1.05402	1.11309	1.00448	0.832994	0.575395	0.987762	Balanced	Balanced	Balanced	Balanced	Late embryogenesis abundant hydroxyproline-rich glycoprotein	IPR004864: Late embryogenesis abundant protein, LEA-14; IPR013783: Immunoglobulin-like fold	2e-97	predicted protein, partial [Hordeum vulgare subsp. vulgare]		.		Late embryogenesis abundant protein. Different types of LEA proteins are expressed at different stages of late embryogenesis in higher plant seed embryos and under conditions of dehydration stress. The function of these proteins is unknown. This family represents a group of LEA proteins that appear to be distinct from those in pfam02987. The family DUF1511, pfam07427, has now been merged into thi…		598	0		.	.	.		pfam03168	LEA_2
4331	TraesCS2A01G443300	TraesCS2B01G464400	TraesCS2D01G442500	LEA	2.21432	1.68295	1.77289	0.102301	0.382163	0.288967		0.610581	0.58296	0.741571	2.97e-05	3.57e-07	0.0117874	Balanced	Balanced	Balanced	Balanced	Seed specific protein Bn15D1B		3e-57	predicted protein [Hordeum vulgare subsp. vulgare]		.		Late embryogenesis abundant protein. Members of this family are similar to late embryogenesis abundant proteins. Members of the family have been isolated in a number of different screens. However, the molecular function of these proteins remains obscure.		316	6e-164		.	.	.		pfam03242	LEA_3
3979	TraesCS7A01G278900	TraesCS7B01G181300	TraesCS7D01G278700	LEA	1.5323	1.01728	1.35123	0.618232	0.985597	0.801436		1.49828	1.26754	1.32569	0.0947835	0.401585	0.316425	Balanced	Balanced	Balanced	Balanced	Late embryogenesis abundant (LEA) hydroxyproline-rich glycoprotein family	IPR004864: Late embryogenesis abundant protein, LEA-14; IPR013783: Immunoglobulin-like fold; IPR013990: Water stress and hypersensitive response domain	2e-127	predicted protein [Hordeum vulgare subsp. vulgare]		.		Late embryogenesis abundant protein. Different types of LEA proteins are expressed at different stages of late embryogenesis in higher plant seed embryos and under conditions of dehydration stress. The function of these proteins is unknown. This family represents a group of LEA proteins that appear to be distinct from those in pfam02987. The family DUF1511, pfam07427, has now been merged into thi…		573	0		.	.	.		pfam03168	LEA_2
4607	TraesCS4A01G277500	TraesCS4B01G035600	TraesCS4D01G033600	LEA	2.8355	2.43616	2.40467	0.0226924	0.0393317	0.440356		1.66414	1.58168	1.23478	0.0690903	0.179721	0.682071	D-S	D-S	Balanced	Balanced	Late embryogenesis abundant hydroxyproline-rich glycoprotein	IPR004864: Late embryogenesis abundant protein, LEA-14; IPR013783: Immunoglobulin-like fold; IPR013990: Water stress and hypersensitive response domain	2e-95	predicted protein [Hordeum vulgare subsp. vulgare]		.		Late embryogenesis abundant protein. Different types of LEA proteins are expressed at different stages of late embryogenesis in higher plant seed embryos and under conditions of dehydration stress. The function of these proteins is unknown. This family represents a group of LEA proteins that appear to be distinct from those in pfam02987. The family DUF1511, pfam07427, has now been merged into thi…		640	0		.	.	.		pfam03168	LEA_2
4081	TraesCS4A01G088200	TraesCS4B01G216100	TraesCS4D01G216700	LEA	1.94643	3.94448	1.10304	0.479114	0.102523	0.933472		1.03091	0.719574	0.775302	0.932387	0.124727	0.377047	D-D	Balanced	Balanced	Balanced	Late embryogenesis abundant (LEA) hydroxyproline-rich glycoprotein family	IPR004864: Late embryogenesis abundant protein, LEA-14; IPR013783: Immunoglobulin-like fold; IPR013990: Water stress and hypersensitive response domain	1e-106	predicted protein [Hordeum vulgare subsp. vulgare]		.		Late embryogenesis abundant protein. Different types of LEA proteins are expressed at different stages of late embryogenesis in higher plant seed embryos and under conditions of dehydration stress. The function of these proteins is unknown. This family represents a group of LEA proteins that appear to be distinct from those in pfam02987. The family DUF1511, pfam07427, has now been merged into thi…		953	0		.	.	.		pfam03168	LEA_2
2004	TraesCS4A01G299100	TraesCS4B01G014300	TraesCS4D01G012500	Dehydrin	0.78911	1.01923	0.619293	0.630866	0.978735	0.112597		0.904327	0.933684	0.950878	0.622131	0.81921	0.826281	A-S	A-S	Balanced	Balanced	Dehydrin family protein, expressed		.	.		.		Dehydrin.		174	4e-85		.	.	.		pfam00257	Dehydrin
8774	TraesCS2A01G219800	TraesCS2B01G245400	TraesCS2D01G225600	LEA								0.622102	1.14792	0.646571	0.300689	0.83307	0.232438			B-S	Balanced	Late embryogenesis abundant (LEA) hydroxyproline-rich glycoprotein family	IPR004864: Late embryogenesis abundant protein, LEA-14; IPR013783: Immunoglobulin-like fold	1e-85	hypothetical protein TRIUR3_20290 [Triticum urartu]		.		Late embryogenesis abundant protein. Different types of LEA proteins are expressed at different stages of late embryogenesis in higher plant seed embryos and under conditions of dehydration stress. The function of these proteins is unknown. This family represents a group of LEA proteins that appear to be distinct from those in pfam02987. The family DUF1511, pfam07427, has now been merged into thi…		.	.		.	.	.		pfam03168	LEA_2
911	TraesCS1A01G232200	TraesCS1B01G245500	TraesCS1D01G233500	LEA								1.11856	1.16204	1.54037	0.773588	0.87842	0.746552			A-D	A-D	Late embryogenesis abundant (LEA) hydroxyproline-rich glycoprotein family	IPR004864: Late embryogenesis abundant protein, LEA-14	3e-50	PREDICTED: uncharacterized protein LOC4338569 [Oryza sativa Japonica Group]		.		Late embryogenesis abundant protein. Different types of LEA proteins are expressed at different stages of late embryogenesis in higher plant seed embryos and under conditions of dehydration stress. The function of these proteins is unknown. This family represents a group of LEA proteins that appear to be distinct from those in pfam02987. The family DUF1511, pfam07427, has now been merged into thi…		280	1e-143		.	.	.		pfam03168	LEA_2
1212	TraesCS1A01G207200	TraesCS1B01G221000	TraesCS1D01G210400	LEA	24.366	27.427	56.0169	1	0.233921	0.0701622		0.578591	0.845705	0.800911	0.246447	0.875793	0.698049		Balanced	B-S	B-S	Late embryogenesis abundant (LEA) hydroxyproline-rich glycoprotein family, putative	IPR004864: Late embryogenesis abundant protein, LEA-14; IPR013783: Immunoglobulin-like fold	4e-102	predicted protein [Hordeum vulgare subsp. vulgare]		.		Late embryogenesis abundant protein. Different types of LEA proteins are expressed at different stages of late embryogenesis in higher plant seed embryos and under conditions of dehydration stress. The function of these proteins is unknown. This family represents a group of LEA proteins that appear to be distinct from those in pfam02987. The family DUF1511, pfam07427, has now been merged into thi…		540	0		.	.	.		pfam03168	LEA_2
12258	TraesCS1A01G303200	TraesCS1B01G313500	TraesCS1D01G302700	LEA	1.70905	7.8175	9.02355	0.640864	0.196323	0.0998208		0.41826	0.465761	1.26841	0.00624954	0.272212	0.819426		Balanced	A-D	B-S	Late embryogenesis abundant (LEA) hydroxyproline-rich glycoprotein family	IPR004864: Late embryogenesis abundant protein, LEA-14; IPR013783: Immunoglobulin-like fold	1e-66	PREDICTED: uncharacterized protein LOC107278337 [Oryza sativa Japonica Group]		.		Late embryogenesis abundant protein. Different types of LEA proteins are expressed at different stages of late embryogenesis in higher plant seed embryos and under conditions of dehydration stress. The function of these proteins is unknown. This family represents a group of LEA proteins that appear to be distinct from those in pfam02987. The family DUF1511, pfam07427, has now been merged into thi…		287	2e-147		.	.	.		pfam03168	LEA_2
4901	TraesCS4A01G355500	TraesCS5B01G516900	TraesCS5D01G516900	LEA	2.10274	1.02386	1.21681	0.436136	0.983545	0.823641		0.231445	0.252546	0.320354	4.83e-27	8.28e-18	2.06e-17	D-D	B-S	B-S	B-S	Harpin-induced protein	IPR004864: Late embryogenesis abundant protein, LEA-14; IPR013783: Immunoglobulin-like fold	3e-114	predicted protein [Hordeum vulgare subsp. vulgare]		.		Late embryogenesis abundant protein. Different types of LEA proteins are expressed at different stages of late embryogenesis in higher plant seed embryos and under conditions of dehydration stress. The function of these proteins is unknown. This family represents a group of LEA proteins that appear to be distinct from those in pfam02987. The family DUF1511, pfam07427, has now been merged into thi…		478	0		.	.	.		pfam03168	LEA_2
3690	TraesCS5A01G172800	TraesCS5B01G170200	TraesCS5D01G177300	LEA	5.80969	0.437333	8.49968	0.0783926	1	1		1.43778	3.06452	4.59164	0.64363	0.082583	0.11199		A-D	A-D	B-S	Seed maturation protein	IPR005513: Late embryogenesis abundant protein, LEA-25/LEA-D113	2e-44	18 kDa seed maturation protein [Aegilops tauschii]		.		Late embryogenesis abundant (LEA) group 1. Family members are conserved along the entire coding region, especially within the hydrophobic inter1l 20 amino acid motif, which may be repeated.		340	4e-177		.	.	.		pfam03760	LEA_1
7301	TraesCS1A01G347000	TraesCS1B01G361200	TraesCS1D01G349900	LEA								0.26623	0.278163	1.33669	2.07e-10	0.0034322	0.337951			B-S	B-S	Late embryogenesis abundant hydroxyproline-rich glycoprotein	IPR004864: Late embryogenesis abundant protein, LEA-14; IPR013783: Immunoglobulin-like fold	2e-109	predicted protein [Hordeum vulgare subsp. vulgare]		.		Late embryogenesis abundant protein. Different types of LEA proteins are expressed at different stages of late embryogenesis in higher plant seed embryos and under conditions of dehydration stress. The function of these proteins is unknown. This family represents a group of LEA proteins that appear to be distinct from those in pfam02987. The family DUF1511, pfam07427, has now been merged into thi…		450	0		.	.	.		pfam03168	LEA_2
3864	TraesCS2A01G427300	TraesCS2B01G447800	TraesCS2D01G425400	LEA								45.0262		39.4165	0.0062483		0.373866				B-S	Late embryogenesis abundant protein family protein		0	hypothetical protein TRIUR3_12299 [Triticum urartu]		.		Late embryogenesis abundant protein. Different types of LEA proteins are expressed at different stages of late embryogenesis in higher plant seed embryos and under conditions of dehydration stress. The function of these proteins is unknown.		867	0		.	.	.		pfam02987	LEA_4
202	TraesCS6A01G215300	TraesCS6B01G244900	TraesCS6D01G197600	LEA	4.82177		6.05814	8.75e-06		1.26e-07		1.7349		6.19268	0.593885		1.94e-08	B-S	B-S	B-S	B-S	Seed maturation protein	IPR005513: Late embryogenesis abundant protein, LEA-25/LEA-D113	3e-24	hypothetical protein TRIUR3_09102 [Triticum urartu]		.		Late embryogenesis abundant (LEA) group 1. Family members are conserved along the entire coding region, especially within the hydrophobic inter1l 20 amino acid motif, which may be repeated.		325	1e-168		.	.	.		pfam03760	LEA_1
759	TraesCS1A01G423700	TraesCS1B01G455700	TraesCS1D01G432300	LEA	3.5164	4.18683	4.68118	0.0305252	0.00101983	0.00043761								Balanced	Balanced			Late embryogenesis abundant hydroxyproline-rich glycoprotein family, putative	IPR004864: Late embryogenesis abundant protein, LEA-14; IPR013783: Immunoglobulin-like fold	6e-109	predicted protein [Hordeum vulgare subsp. vulgare]		.		Late embryogenesis abundant protein. Different types of LEA proteins are expressed at different stages of late embryogenesis in higher plant seed embryos and under conditions of dehydration stress. The function of these proteins is unknown. This family represents a group of LEA proteins that appear to be distinct from those in pfam02987. The family DUF1511, pfam07427, has now been merged into thi…		555	0		.	.	.		pfam03168	LEA_2
12261	TraesCS7A01G259300	TraesCS7B01G157100	TraesCS7D01G260300	LEA								0.122709	0.0974831	0.428943	1	6.25e-06	1			B-D		Late embryogenesis abundant (LEA) hydroxyproline-rich glycoprotein family	IPR004864: Late embryogenesis abundant protein, LEA-14; IPR013783: Immunoglobulin-like fold	2e-106	hypothetical protein F775_20394 [Aegilops tauschii]		.		Late embryogenesis abundant protein. Different types of LEA proteins are expressed at different stages of late embryogenesis in higher plant seed embryos and under conditions of dehydration stress. The function of these proteins is unknown. This family represents a group of LEA proteins that appear to be distinct from those in pfam02987. The family DUF1511, pfam07427, has now been merged into thi…		266	8e-136		.	.	.		pfam03168	LEA_2
3691	TraesCS7A01G439200	TraesCS7B01G337800	TraesCS7D01G428800	LEA	11.7805	7.81471	57.4913	5.4e-05	2.88e-05	2.93e-19		42.1855	15.6097	10.7886	0.00914873	0.00523367	0.0227961	Balanced	D-D	D-D	D-D	Seed maturation protein LEA 4	IPR005513: Late embryogenesis abundant protein, LEA-25/LEA-D113	5e-39	PREDICTED: 11 kDa late embryogenesis abundant protein [Brachypodium distachyon]		18 kDa seed maturation protein		Late embryogenesis abundant (LEA) group 1. Family members are conserved along the entire coding region, especially within the hydrophobic inter1l 20 amino acid motif, which may be repeated.		232	4e-117		Q01417	47.4	5e-06		pfam03760	LEA_1
12955	TraesCS7A01G215700	TraesCS7B01G122600	TraesCS7D01G217400	Aquaporin	51.8453	35.3911	7.65293	2.02e-05	0.027991	0.00778535		0.645512	0.910436	0.424571	0.497644	0.916009	0.0521685	D-D	Balanced	Balanced	Balanced	Aquaporin	IPR000425: Major intrinsic protein; IPR022357: Major intrinsic protein, conserved site; IPR023271: Aquaporin-like	2e-173	nodulin-26 like intrinsic protein [Hordeum vulgare subsp. vulgare]		Aquaporin NIP1-1		Major intrinsic protein. MIP (Major Intrinsic Protein) family proteins exhibit essentially two distinct types of channel properties: (1) specific water transport by the aquaporins, and (2) small neutral solutes transport, such as glycerol by the glycerol facilitators.		783	0		Q9ATN4	429	3e-150		pfam00230	MIP
12953	TraesCS7A01G553000	TraesCS7B01G476700	TraesCS7D01G539500	Aquaporin	0.0640635	1.85295	0.0640704	0.00423135	1	2.39e-08		0.406343	0.696481	0.282361	5.47e-12	0.00698626	5.1e-28	D-D		Balanced	Balanced	Aquaporin	IPR000425: Major intrinsic protein; IPR022357: Major intrinsic protein, conserved site; IPR023271: Aquaporin-like	1e-169	predicted protein [Hordeum vulgare subsp. vulgare]		Aquaporin NIP1-3		Major intrinsic protein. MIP (Major Intrinsic Protein) family proteins exhibit essentially two distinct types of channel properties: (1) specific water transport by the aquaporins, and (2) small neutral solutes transport, such as glycerol by the glycerol facilitators.		631	0		Q0DK16	395	1e-136		pfam00230	MIP
12954	TraesCS5A01G342900	TraesCS5B01G342100	TraesCS5D01G347600	Aquaporin	0.645639	0.388721	0.536516	0.634148	0.00352721	0.186571		1.02595	0.974666	1.15164	0.950709	0.960549	0.673723	A-S	Balanced	Balanced	Balanced	Aquaporin	IPR000425: Major intrinsic protein; IPR022357: Major intrinsic protein, conserved site; IPR023271: Aquaporin-like	0	Aquaporin NIP1-3 [Aegilops tauschii]		Aquaporin NIP1-3		Major intrinsic protein. MIP (Major Intrinsic Protein) family proteins exhibit essentially two distinct types of channel properties: (1) specific water transport by the aquaporins, and (2) small neutral solutes transport, such as glycerol by the glycerol facilitators.		703	0		Q0DK16	396	5e-137		pfam00230	MIP
9485	TraesCS6A01G307300	TraesCS6B01G335900	TraesCS6D01G286400	Aquaporin	0.404457	0.539186	0.410147	0.520016	0.659534	0.385537		0.814893	0.790446	0.717956	0.0878814	0.0492735	0.000325202	Balanced	Balanced	Balanced	Balanced	Aquaporin-1	IPR000425: Major intrinsic protein; IPR022357: Major intrinsic protein, conserved site; IPR023271: Aquaporin-like	0	Aquaporin NIP2-1 [Triticum urartu]		Aquaporin NIP2-1		Major intrinsic protein. MIP (Major Intrinsic Protein) family proteins exhibit essentially two distinct types of channel properties: (1) specific water transport by the aquaporins, and (2) small neutral solutes transport, such as glycerol by the glycerol facilitators.		846	0		Q19KC1	519	0		pfam00230	MIP
9484	TraesCS7A01G187800	TraesCS7B01G092900	TraesCS7D01G188800	Aquaporin	1.76757	1.43266	2.28713	0.0381647	0.318751	0.000918079		1.15952	0.583336	0.802471	0.360758	0.000382569	0.445259	Balanced	Balanced	Balanced	D-S	Aquaporin-1	IPR000425: Major intrinsic protein; IPR022357: Major intrinsic protein, conserved site; IPR023271: Aquaporin-like	0	putative NOD26-like membrane integral protein [Triticum aestivum]		Aquaporin NIP2-2		Major intrinsic protein. MIP (Major Intrinsic Protein) family proteins exhibit essentially two distinct types of channel properties: (1) specific water transport by the aquaporins, and (2) small neutral solutes transport, such as glycerol by the glycerol facilitators.		858	0		Q9ATN2	520	0		pfam00230	MIP
5723	TraesCS1A01G177500	TraesCS1B01G202700	TraesCS1D01G176000	Aquaporin	0.939627	0.990288	0.400497	0.959176	0.993525	0.0185518		2.19177	1.75928	1.07202	5.84e-09	5.29e-07	0.801511	D-D	A-S	Balanced	Balanced	Aquaporin-1	IPR000425: Major intrinsic protein; IPR022357: Major intrinsic protein, conserved site; IPR023271: Aquaporin-like	3e-175	PREDICTED: aquaporin NIP3-1 [Oryza sativa Japonica Group]		Aquaporin NIP3-1		Major intrinsic protein. MIP (Major Intrinsic Protein) family proteins exhibit essentially two distinct types of channel properties: (1) specific water transport by the aquaporins, and (2) small neutral solutes transport, such as glycerol by the glycerol facilitators.		621	0		Q0IWF3	498	2e-176		pfam00230	MIP
17424	TraesCS6A01G405600	TraesCS6B01G450000	TraesCS6D01G389400	Aquaporin	1.18332	1.11942	1.31019	0.729733	0.803383	0.489972		1.20371	1.15967	1.27233	0.0441986	0.341124	0.00971384	Balanced	Balanced	Balanced	Balanced	Aquaporin	IPR000425: Major intrinsic protein; IPR022357: Major intrinsic protein, conserved site; IPR023271: Aquaporin-like	0	aquaporin PIP1 [Triticum aestivum]		Aquaporin PIP 1-3		Major intrinsic protein. MIP (Major Intrinsic Protein) family proteins exhibit essentially two distinct types of channel properties: (1) specific water transport by the aquaporins, and (2) small neutral solutes transport, such as glycerol by the glycerol facilitators.		1216	0		Q9SXF8	504	2e-176		pfam00230	MIP
17420	TraesCS6A01G245100	TraesCS6B01G279200	TraesCS6D01G227500	Aquaporin	8.86982	3.13823	4.55181	0.000479618	0.0495668	0.00193767		0.983449	0.937524	1.2594	0.939112	0.764378	0.0404956	A-S	Balanced	Balanced	Balanced	Aquaporin	IPR000425: Major intrinsic protein; IPR022357: Major intrinsic protein, conserved site; IPR023271: Aquaporin-like	0	aquaporin [Triticum aestivum]		Aquaporin PIP1-1		Major intrinsic protein. MIP (Major Intrinsic Protein) family proteins exhibit essentially two distinct types of channel properties: (1) specific water transport by the aquaporins, and (2) small neutral solutes transport, such as glycerol by the glycerol facilitators.		970	0		Q6EU94	549	0		pfam00230	MIP
17425	TraesCS2A01G198500	TraesCS2B01G225900	TraesCS2D01G206300	Aquaporin	0.969171	0.846265	1.02026	0.950343	0.660328	0.962446		0.825029	0.90916	0.878547	0.203868	0.672611	0.455817	Balanced	Balanced	Balanced	Balanced	Aquaporin	IPR000425: Major intrinsic protein; IPR022357: Major intrinsic protein, conserved site; IPR023271: Aquaporin-like	0	plasma membrane intrinsic protein [Hordeum vulgare]		Aquaporin PIP2-1		Major intrinsic protein. MIP (Major Intrinsic Protein) family proteins exhibit essentially two distinct types of channel properties: (1) specific water transport by the aquaporins, and (2) small neutral solutes transport, such as glycerol by the glycerol facilitators.		1116	0		Q84RL7	520	0		pfam00230	MIP
17427	TraesCS5A01G530600	TraesCS4B01G362300	TraesCS4D01G355600	Aquaporin									0.175511	0.163549		0.231964	1			B-D		Aquaporin	IPR000425: Major intrinsic protein; IPR022357: Major intrinsic protein, conserved site; IPR023271: Aquaporin-like	2e-159	predicted protein [Hordeum vulgare subsp. vulgare]		Aquaporin PIP2-3		Major intrinsic protein. MIP (Major Intrinsic Protein) family proteins exhibit essentially two distinct types of channel properties: (1) specific water transport by the aquaporins, and (2) small neutral solutes transport, such as glycerol by the glycerol facilitators.		505	0		Q9ATM7	375	5e-129		pfam00230	MIP
17430	TraesCS2A01G379800	TraesCS2B01G396700	TraesCS2D01G376000	Aquaporin	0.994605	0.853374	1.02642	0.99407	0.761315	0.967113		1.28429	1.11018	1.2195	0.0180528	0.437141	0.0721286	Balanced	Balanced	Balanced	Balanced	Aquaporin	IPR000425: Major intrinsic protein; IPR022357: Major intrinsic protein, conserved site; IPR023271: Aquaporin-like	0	plasma membrane intrinsic protein [Triticum aestivum]		Aquaporin PIP2-5		Major intrinsic protein. MIP (Major Intrinsic Protein) family proteins exhibit essentially two distinct types of channel properties: (1) specific water transport by the aquaporins, and (2) small neutral solutes transport, such as glycerol by the glycerol facilitators.		905	0		Q9XF58	506	4e-179		pfam00230	MIP
17429	TraesCS6A01G082900	TraesCS6B01G114400	TraesCS6D01G076400	Aquaporin	1.25343	19.6707	16.8963	0.793179	0.00652517	1.62e-07		0.306433	0.0938941		0.0355702	0.247397		A-D	B-S	A-D		Aquaporin	IPR000425: Major intrinsic protein; IPR022357: Major intrinsic protein, conserved site; IPR023271: Aquaporin-like	0	predicted protein [Hordeum vulgare subsp. vulgare]		Aquaporin PIP2-5		Major intrinsic protein. MIP (Major Intrinsic Protein) family proteins exhibit essentially two distinct types of channel properties: (1) specific water transport by the aquaporins, and (2) small neutral solutes transport, such as glycerol by the glycerol facilitators.		745	0		Q8GRI8	387	1e-133		pfam00230	MIP
3372	TraesCS4A01G180200	TraesCS4B01G137500	TraesCS4D01G132200	Aquaporin	1.04352	0.882078	1.20757	0.950259	0.784707	0.659292		1.03982	1.00953	0.943496	0.835902	0.965613	0.747949	Balanced	Balanced	Balanced	Balanced	Aquaporin-like protein	IPR000425: Major intrinsic protein; IPR023271: Aquaporin-like	1e-118	predicted protein [Hordeum vulgare subsp. vulgare]		Aquaporin SIP1-2		Major intrinsic protein. MIP (Major Intrinsic Protein) family proteins exhibit essentially two distinct types of channel properties: (1) specific water transport by the aquaporins, and (2) small neutral solutes transport, such as glycerol by the glycerol facilitators.		801	0		Q9ATM2	306	1e-102		pfam00230	MIP
15373	TraesCS4A01G410800	TraesCS4B01G310900	TraesCS4D01G308800	Aquaporin	0.913994	1.15193	1.12763	0.895795	0.846578	0.860045		0.651342	0.565138	0.764389	4.21e-05	9.39e-07	0.0245621	Balanced	Balanced	Balanced	Balanced	Aquaporin	IPR000425: Major intrinsic protein; IPR022357: Major intrinsic protein, conserved site; IPR023271: Aquaporin-like	7e-156	gamma-type tonoplast intrinsic protein [Triticum aestivum]		Aquaporin TIP1-1		Major intrinsic protein. MIP (Major Intrinsic Protein) family proteins exhibit essentially two distinct types of channel properties: (1) specific water transport by the aquaporins, and (2) small neutral solutes transport, such as glycerol by the glycerol facilitators.		1105	0		O64964	405	7e-140		pfam00230	MIP
15378	TraesCS6A01G250300	TraesCS6B01G275100	TraesCS6D01G232100	Aquaporin								1.01837	0.888756	0.926655	0.957296	0.679504	0.786577			Balanced	Balanced	Aquaporin	IPR000425: Major intrinsic protein; IPR022357: Major intrinsic protein, conserved site; IPR023271: Aquaporin-like	2e-170	tonoplast intrinsic protein [Triticum aestivum]		Aquaporin TIP2-2		Major intrinsic protein. MIP (Major Intrinsic Protein) family proteins exhibit essentially two distinct types of channel properties: (1) specific water transport by the aquaporins, and (2) small neutral solutes transport, such as glycerol by the glycerol facilitators.		703	0		Q9ATL8	427	2e-150		pfam00230	MIP
15380	TraesCS2A01G414100	TraesCS2B01G433200	TraesCS2D01G411400	Aquaporin	84.2284	18.1315	85.028	0.0120327	1	0.031753		0.681615	0.736042	0.622045	0.000438592	0.0367706	0.000723286		B-S	Balanced	Balanced	Aquaporin	IPR000425: Major intrinsic protein; IPR022357: Major intrinsic protein, conserved site; IPR023271: Aquaporin-like	9e-171	Aquaporin TIP2-3 [Triticum urartu]		Aquaporin TIP2-3		Major intrinsic protein. MIP (Major Intrinsic Protein) family proteins exhibit essentially two distinct types of channel properties: (1) specific water transport by the aquaporins, and (2) small neutral solutes transport, such as glycerol by the glycerol facilitators.		676	0		Q84RL6	444	4e-157		pfam00230	MIP
15376	TraesCS1A01G165400	TraesCS1B01G182200	TraesCS1D01G175200	Aquaporin								1.36692	1.53173	1.29442	0.8908	0.605661	0.73936			A-S	A-S	Aquaporin	IPR000425: Major intrinsic protein; IPR022357: Major intrinsic protein, conserved site; IPR023271: Aquaporin-like	5e-151	tonoplast intrinsic protein 3;1 [Triticum aestivum]		Aquaporin TIP3-1		Major intrinsic protein. MIP (Major Intrinsic Protein) family proteins exhibit essentially two distinct types of channel properties: (1) specific water transport by the aquaporins, and (2) small neutral solutes transport, such as glycerol by the glycerol facilitators.		750	0		Q9ATL7	402	3e-140		pfam00230	MIP
12923	TraesCS4A01G298400	TraesCS4B01G015200	TraesCS4D01G013400	Sodium/calcium exchanger	4.99865	10.1588	6.72253	0.00670833	2.75e-05	0.000574504		0.130913	0.382854	0.417938	5.17e-06	0.0020786	0.151999	B-S	Balanced	Balanced	Balanced	Cation calcium exchanger	IPR004837: Sodium/calcium exchanger membrane region	0	un1med protein product [Triticum aestivum]		Cation/calcium exchanger 1		Sodium/calcium exchanger protein. This is a family of sodium/calcium exchanger integral membrane proteins. This family covers the integral membrane regions of the proteins. Sodium/calcium exchangers regulate intracellular Ca2+ concentrations in many cells; cardiac myocytes, epithelial cells, neurons reti1l rod photoreceptors and smooth muscle cells. Ca2+ is moved into or out of the cytosol depend…		1749	0		Q9FKP1	280	3e-84		pfam01699	1_Ca_ex
12924	TraesCS5A01G024300	TraesCS4B01G290900	TraesCS5D01G030700	Sodium/calcium exchanger	0.625786	1.66278	2.63478	0.366293	0.797399	0.441893		2.67888	2.44984	1.25515	0.0119928	0.123301	0.757871	A-D	Balanced	Balanced	Balanced	Cation calcium exchanger	IPR004837: Sodium/calcium exchanger membrane region	0	predicted protein, partial [Hordeum vulgare subsp. vulgare]		Cation/calcium exchanger 1		Sodium/calcium exchanger protein. This is a family of sodium/calcium exchanger integral membrane proteins. This family covers the integral membrane regions of the proteins. Sodium/calcium exchangers regulate intracellular Ca2+ concentrations in many cells; cardiac myocytes, epithelial cells, neurons reti1l rod photoreceptors and smooth muscle cells. Ca2+ is moved into or out of the cytosol depend…		1127	0		Q9FKP1	270	1e-80		pfam01699	1_Ca_ex
12922	TraesCS2A01G116000	TraesCS2B01G135500	TraesCS2D01G119200	Sodium/calcium exchanger	4.65829	3.22501	3.09287	0.0815194	0.0755255	0.0307436								A-S	Balanced			Cation calcium exchanger	IPR004837: Sodium/calcium exchanger membrane region	0	predicted protein [Hordeum vulgare subsp. vulgare]		Cation/calcium exchanger 1		Sodium/calcium exchanger protein. This is a family of sodium/calcium exchanger integral membrane proteins. This family covers the integral membrane regions of the proteins. Sodium/calcium exchangers regulate intracellular Ca2+ concentrations in many cells; cardiac myocytes, epithelial cells, neurons reti1l rod photoreceptors and smooth muscle cells. Ca2+ is moved into or out of the cytosol depend…		1104	0		Q9FKP1	269	5e-80		pfam01699	1_Ca_ex
12921	TraesCS4A01G009000	TraesCS4B01G295800	TraesCS4D01G294600	Sodium/calcium exchanger	0.872451	0.778372	0.673998	0.756487	0.402285	0.20149		0.829007	0.936361	0.941844	0.299477	0.729928	0.806251	Balanced	Balanced	Balanced	Balanced	Cation calcium exchanger	IPR004837: Sodium/calcium exchanger membrane region	0	Cation/calcium exchanger 4 [Aegilops tauschii]		Cation/calcium exchanger 4		Sodium/calcium exchanger protein. This is a family of sodium/calcium exchanger integral membrane proteins. This family covers the integral membrane regions of the proteins. Sodium/calcium exchangers regulate intracellular Ca2+ concentrations in many cells; cardiac myocytes, epithelial cells, neurons reti1l rod photoreceptors and smooth muscle cells. Ca2+ is moved into or out of the cytosol depend…		1653	0		Q9SYG9	701	0		pfam01699	1_Ca_ex
3176	TraesCS5A01G150500	TraesCS5B01G149200	TraesCS5D01G155600	Sodium/Cation exchanger	1.85295		3.92651	1		0.222475			1.36576			0.686586		D-D	D-D		B-D	Cation/H(+) antiporter	IPR006153: Cation/H+ exchanger; IPR014729: Rossmann-like alpha/beta/alpha sandwich fold	0	K(+)/H(+) antiporter 13 [Aegilops tauschii]		Cation/H(+) antiporter 15		Sodium/hydrogen exchanger family. 1/H antiporters are key transporters in maintaining the pH of actively metabolizing cells. The molecular mechanisms of antiport are unclear. These antiporters contain 10-12 transmembrane regions (M) at the amino-terminus and a large cytoplasmic region at the carboxyl terminus. The transmembrane regions M3-M12 share identity with other members of the family. The M…		1293	0		Q9SIT5	475	2e-149		pfam00999	1_H_Exchanger
10153	TraesCS1A01G303800	TraesCS1B01G314100	TraesCS1D01G303200	Sodium/Cation exchanger		0.500184			0.345674			0.186654	0.880334		1	0.874649		B-D		B-D	B-D	Cation/H(+) antiporter	IPR006153: Cation/H+ exchanger; IPR014729: Rossmann-like alpha/beta/alpha sandwich fold	0	hypothetical protein SORBIDRAFT_09g023730 [Sorghum bicolor]		Cation/H(+) antiporter 15		Sodium/hydrogen exchanger family. 1/H antiporters are key transporters in maintaining the pH of actively metabolizing cells. The molecular mechanisms of antiport are unclear. These antiporters contain 10-12 transmembrane regions (M) at the amino-terminus and a large cytoplasmic region at the carboxyl terminus. The transmembrane regions M3-M12 share identity with other members of the family. The M…		1637	0		Q9SIT5	867	0		pfam00999	1_H_Exchanger
12707	TraesCS5A01G031700	TraesCS5B01G031800	TraesCS5D01G039900	Sodium/Cation exchanger								2.24174	2.61644	2.3801	4.26e-16	2.4e-19	1.44e-24			Balanced	Balanced	Cation/H(+) antiporter	IPR006153: Cation/H+ exchanger; IPR014729: Rossmann-like alpha/beta/alpha sandwich fold	0	Cation/H(+) antiporter 19 [Triticum urartu]		Cation/H(+) antiporter 19		Sodium/hydrogen exchanger family. 1/H antiporters are key transporters in maintaining the pH of actively metabolizing cells. The molecular mechanisms of antiport are unclear. These antiporters contain 10-12 transmembrane regions (M) at the amino-terminus and a large cytoplasmic region at the carboxyl terminus. The transmembrane regions M3-M12 share identity with other members of the family. The M…		1995	0		Q9LUN4	906	0		pfam00999	1_H_Exchanger
12706	TraesCS1A01G037400	TraesCS1B01G047900	TraesCS1D01G039000	Sodium/Cation exchanger	1.32069	1.17601	1.21131	0.548071	0.76209	0.735265		0.858643	1.20293	1.0441	0.812871	0.803425	0.932057	Balanced	Balanced	Balanced	Balanced	Cation/H(+) antiporter	IPR006153: Cation/H+ exchanger; IPR014729: Rossmann-like alpha/beta/alpha sandwich fold	0	predicted protein [Hordeum vulgare subsp. vulgare]		Cation/H(+) antiporter 20		Sodium/hydrogen exchanger family. 1/H antiporters are key transporters in maintaining the pH of actively metabolizing cells. The molecular mechanisms of antiport are unclear. These antiporters contain 10-12 transmembrane regions (M) at the amino-terminus and a large cytoplasmic region at the carboxyl terminus. The transmembrane regions M3-M12 share identity with other members of the family. The M…		2237	0		Q9M353	766	0		pfam00999	1_H_Exchanger
9819	TraesCS7A01G560000	TraesCS7B01G484900	TraesCS7D01G549900	Dehydrin	17.6888	1.58609	9.29935	5.37e-06	0.491044	9.06e-08		10.4466	28.441	2.64366	0.143724	3.69e-09	0.299595	D-D	D-D	D-D	D-D	Dehydrin	IPR000167: Dehydrin; IPR030513: Dehydrin, conserved site	9e-58	LEA D-11 dehydrin [Triticum aestivum]		Cold shock protein CS66		Dehydrin.		453	0		P46526	89.4	6e-20		pfam00257	Dehydrin
2441	TraesCS6A01G253300	TraesCS6B01G273400	TraesCS6D01G234700	Dehydrin	2.23564	2.01998	1.89697	0.000611901	0.0300553	0.0448602		0.831461	0.845726	0.628126	0.338772	0.74911	0.183733	Balanced	Balanced	Balanced	Balanced	Dehydrin	IPR000167: Dehydrin; IPR030513: Dehydrin, conserved site	6e-93	LEA protein [Triticum turgidum subsp. durum]		Dehydrin COR410		Dehydrin.		804	0		P46524	262	3e-85		pfam00257	Dehydrin
13889	TraesCS5A01G369900	TraesCS5B01G372200	TraesCS5D01G379300	Dehydrin								73.8305	39.57	172.964	2.54e-07	1.82e-09	3.05e-13			Balanced	Balanced	Dehydrin	IPR000167: Dehydrin; IPR030513: Dehydrin, conserved site	4e-44	Dehydrin DHN1 [Aegilops tauschii]		Dehydrin DHN1		Dehydrin.		322	4e-167		P12951	145	4e-43		pfam00257	Dehydrin
13890	TraesCS5A01G369800	TraesCS5B01G372100	TraesCS5D01G379200	Dehydrin								400.366	65.9119	99.8211	2.6e-05	1.38e-06	2.59e-09			A-S	A-S	Dehydrin	IPR000167: Dehydrin; IPR030513: Dehydrin, conserved site	4e-25	Dehydrin DHN2 [Aegilops tauschii]		Dehydrin DHN2		Dehydrin.		389	0		P12952	87.4	1e-20		pfam00257	Dehydrin
13888	TraesCS6A01G350700	TraesCS6B01G383600	TraesCS6D01G333200	Dehydrin	126.009	66.3062	217.452	1.14e-23	6.88e-37	5.78e-07		31.9093	13.2952	122.293	1.57e-13	7.18e-62	1.55e-08	B-D	B-D	B-D	D-S	Dehydrin	IPR000167: Dehydrin; IPR030513: Dehydrin, conserved site	4e-28	dehydrin WZY2 [Triticum aestivum]		Dehydrin DHN3		Dehydrin.		614	0		P12948	64.3	9e-12		pfam00257	Dehydrin
9820	TraesCS3A01G396200	TraesCS3B01G428200	TraesCS3D01G390200	Dehydrin								95.2138	57.5299	112.005	4.23e-07	6.42e-06	1.41e-05				A-S	Dehydrin	IPR000167: Dehydrin; IPR030513: Dehydrin, conserved site	4e-56	Dehydrin DHN3 [Aegilops tauschii]		Dehydrin DHN3		Dehydrin.		536	0		P12948	60.8	5e-10		pfam00257	Dehydrin
9309	TraesCS4A01G343300	TraesCS5B01G531400	TraesCS5D01G529700	LEA	1.91886	1.74905	1.61196	0.0174717	0.0763588	0.10774		0.920071	1.13845	0.951705	0.522653	0.277376	0.757214	Balanced	Balanced	Balanced	Balanced	Late embryogenesis abundant protein Lea14	IPR004864: Late embryogenesis abundant protein, LEA-14; IPR013783: Immunoglobulin-like fold; IPR013990: Water stress and hypersensitive response domain	0	Late embryogenesis abundant protein Lea14-A [Triticum urartu]		Desiccation protectant protein Lea14 homolog		Late embryogenesis abundant protein. Different types of LEA proteins are expressed at different stages of late embryogenesis in higher plant seed embryos and under conditions of dehydration stress. The function of these proteins is unknown. This family represents a group of LEA proteins that appear to be distinct from those in pfam02987. The family DUF1511, pfam07427, has now been merged into thi…		1074	0		P46519	73.9	5e-14		pfam03168	LEA_2
6647	TraesCS2A01G580800	TraesCS2B01G608300	TraesCS2D01G592100	K(+) efflux antiporter	0.499152	0.605426	0.450982	0.0379616	0.0979195	0.00611724		0.980215	0.930462	0.938145	0.930612	0.783353	0.799109	Balanced	Balanced	Balanced	Balanced	Glutathione-regulated potassium-efflux system protein	IPR003148: Regulator of K+ conductance, N-termi1l; IPR004771: K+/H+ exchanger; IPR006153: Cation/H+ exchanger; IPR016040: 1D(P)-binding domain	0	Glutathione-regulated potassium-efflux system protein kefC [Aegilops tauschii]		K(+) efflux antiporter 2, chloroplastic		Sodium/hydrogen exchanger family. 1/H antiporters are key transporters in maintaining the pH of actively metabolizing cells. The molecular mechanisms of antiport are unclear. These antiporters contain 10-12 transmembrane regions (M) at the amino-terminus and a large cytoplasmic region at the carboxyl terminus. The transmembrane regions M3-M12 share identity with other members of the family. The M…		3450	0		O65272	1058	0		pfam00999	1_H_Exchanger
5302	TraesCS5A01G030400	TraesCS5B01G029000	TraesCS5D01G038600	K(+) efflux antiporter	0.924821	0.852918	0.846056	0.920044	0.805614	0.789596		0.965709	2.96813	1.70375	0.946779	0.0070914	0.023637	Balanced	Balanced	B-S	Balanced	Glutathione-regulated potassium-efflux system protein	IPR003148: Regulator of K+ conductance, N-termi1l; IPR006153: Cation/H+ exchanger; IPR016040: 1D(P)-binding domain	0	predicted protein [Hordeum vulgare subsp. vulgare]		K(+) efflux antiporter 3, chloroplastic		Sodium/hydrogen exchanger family. 1/H antiporters are key transporters in maintaining the pH of actively metabolizing cells. The molecular mechanisms of antiport are unclear. These antiporters contain 10-12 transmembrane regions (M) at the amino-terminus and a large cytoplasmic region at the carboxyl terminus. The transmembrane regions M3-M12 share identity with other members of the family. The M…		2173	0		Q9M0Z3	771	0		pfam00999	1_H_Exchanger
10602	TraesCS5A01G491100	TraesCS4B01G321000	TraesCS4D01G317500	K(+) efflux antiporter	1.22921	1.21837	1.27814	0.62641	0.747773	0.576779		1.15154	1.18138	0.959394	0.508095	0.460153	0.887771	Balanced	Balanced	Balanced	Balanced	Potassium efflux antiporter	IPR006153: Cation/H+ exchanger	0	PREDICTED: K(+) efflux antiporter 5 isoform X3 [Brachypodium distachyon]		K(+) efflux antiporter 5		Sodium/hydrogen exchanger family. 1/H antiporters are key transporters in maintaining the pH of actively metabolizing cells. The molecular mechanisms of antiport are unclear. These antiporters contain 10-12 transmembrane regions (M) at the amino-terminus and a large cytoplasmic region at the carboxyl terminus. The transmembrane regions M3-M12 share identity with other members of the family. The M…		1197	0		Q8VYR9	600	0		pfam00999	1_H_Exchanger
10601	TraesCS7A01G358000	TraesCS7B01G269800	TraesCS7D01G364800	K(+) efflux antiporter	0.947697	1.72087	1.17419	0.94686	0.32343	0.792747		0.987092	0.788095	0.906182	0.962421	0.155254	0.635803	Balanced	Balanced	Balanced	Balanced	Potassium efflux antiporter	IPR006153: Cation/H+ exchanger	0	predicted protein [Hordeum vulgare subsp. vulgare]		K(+) efflux antiporter 6		Sodium/hydrogen exchanger family. 1/H antiporters are key transporters in maintaining the pH of actively metabolizing cells. The molecular mechanisms of antiport are unclear. These antiporters contain 10-12 transmembrane regions (M) at the amino-terminus and a large cytoplasmic region at the carboxyl terminus. The transmembrane regions M3-M12 share identity with other members of the family. The M…		1603	0		B5X0N6	707	0		pfam00999	1_H_Exchanger
14050	TraesCS3A01G253200	TraesCS3B01G285100	TraesCS3D01G254100	LEA	13.9546	18.1182	150.04	1	1	9.05e-06		4.5362	347.236	2.80637	0.120073	0.00102281	0.252743		D-D	B-S	B-S	Late embryogenesis abundant protein		1e-59	hypothetical protein TRIUR3_24891 [Triticum urartu]		Late embryogenesis abundant protein 14		Late embryogenesis abundant protein. Different types of LEA proteins are expressed at different stages of late embryogenesis in higher plant seed embryos and under conditions of dehydration stress. The function of these proteins is unknown.		520	0		Q94JF2	104	6e-26		pfam02987	LEA_4
1443	TraesCS4A01G129100	TraesCS4B01G175600	TraesCS4D01G177500	LEA								13.8954	6.0219	29.5245	0.0260224	0.0540504	0.0166669				Balanced	Late embryogenesis abundant protein	IPR004238: Late embryogenesis abundant protein LEA	3e-177	predicted protein [Hordeum vulgare subsp. vulgare]		Late embryogenesis abundant protein 17		Late embryogenesis abundant protein. Different types of LEA proteins are expressed at different stages of late embryogenesis in higher plant seed embryos and under conditions of dehydration stress. The function of these proteins is unknown.		629	0		A3AHG5	319	4e-105		pfam02987	LEA_4
327	TraesCS5A01G503800	TraesCS4B01G332700	TraesCS4D01G329400	LEA	0.633562	0.822398	1.04914	0.52362	0.751239	0.949908		0.41571	0.374967	0.724718	0.166216	0.000303433	0.290247	Balanced	A-S	Balanced	Balanced	Late embryogenesis abundant protein		4e-104	cold acclimation protein WCOR615 [Triticum aestivum]		Late embryogenesis abundant protein 19		Enterobacterial EspB protein. EspB is a type-III-secreted pore-forming protein of enteropathogenic Escherichia coli (EPEC) which is essential for EPEC pathogenesis. EspB is also found in Citrobacter rodentium.		528	0		A2Y720	95.1	9e-23		pfam05802	EspB
10483	TraesCS7A01G333100	TraesCS7B01G244300	TraesCS7D01G340400	LEA	250.68	42.3207	13.4953	8.31e-06	0.0219002	3.11e-06		6.47837	727.247	22.5044	0.0024512	1.28e-07	6.23e-05	D-D	D-D	A-D	Balanced	Late embryogenesis abundant D-like protein	IPR007011: Seed maturation protein	3e-117	predicted protein [Hordeum vulgare subsp. vulgare]		Late embryogenesis abundant protein 31		Seed maturation protein. Plant seed maturation protein.		834	0		Q9LJ97	145	8e-40		pfam04927	SMP
1763	TraesCS3A01G188700	TraesCS3B01G217900	TraesCS3D01G192100	LEA								3.62612	2.3142	88.8659	7.7e-06	0.492474	0.000814619			A-D	B-S	Late embryogenesis abundant protein, putative	IPR004238: Late embryogenesis abundant protein LEA	0	un1med protein product [Triticum aestivum]		Late embryogenesis abundant protein ECP63		Late embryogenesis abundant protein. Different types of LEA proteins are expressed at different stages of late embryogenesis in higher plant seed embryos and under conditions of dehydration stress. The function of these proteins is unknown.		688	0		Q9SKP0	63.5	1e-09		pfam02987	LEA_4
11532	TraesCS1A01G423800	TraesCS1B01G455900	TraesCS1D01G432400	LEA	0.910149	0.676149	0.719429	0.862621	0.340907	0.494154		0.445208	0.573688	0.742588	2.98e-09	7.9e-06	0.0826972	Balanced	Balanced	Balanced	Balanced	Late embryogenesis abundant protein Lea14	IPR004864: Late embryogenesis abundant protein, LEA-14; IPR013783: Immunoglobulin-like fold; IPR013990: Water stress and hypersensitive response domain	4e-115	Late embryogenesis abundant protein Lea14-A [Triticum urartu]		Late embryogenesis abundant protein Lea14-A		Late embryogenesis abundant protein. Different types of LEA proteins are expressed at different stages of late embryogenesis in higher plant seed embryos and under conditions of dehydration stress. The function of these proteins is unknown. This family represents a group of LEA proteins that appear to be distinct from those in pfam02987. The family DUF1511, pfam07427, has now been merged into thi…		483	0		P46518	191	1e-60		pfam03168	LEA_2
14469	TraesCS5A01G484900	TraesCS5B01G498200	TraesCS5D01G498400	LEA	173.39	19.2372	70.0815	0.0745474	0.00172309	0.034254		1.10167	0.730625	0.857439	0.802053	0.0266442	0.673666		A-S	A-S	Balanced	Late embryogenesis abundant (LEA) hydroxyproline-rich glycoprotein family	IPR004864: Late embryogenesis abundant protein, LEA-14	6e-116	hypothetical protein F775_09149 [Aegilops tauschii]		NDR1/HIN1-like protein 1		Late embryogenesis abundant protein. Different types of LEA proteins are expressed at different stages of late embryogenesis in higher plant seed embryos and under conditions of dehydration stress. The function of these proteins is unknown. This family represents a group of LEA proteins that appear to be distinct from those in pfam02987. The family DUF1511, pfam07427, has now been merged into thi…		511	0		Q9SRN0	152	8e-44		pfam03168	LEA_2
14472	TraesCS5A01G125800	TraesCS5B01G125000	TraesCS5D01G133400	LEA	3.42258	1.47931	1.99191	0.0218496	0.364317	0.103811		1.26888	1.19928	1.07176	0.133054	0.151914	0.65639	A-S	Balanced	A-S	Balanced	Late embryogenesis abundant (LEA) hydroxyproline-rich glycoprotein family	IPR004864: Late embryogenesis abundant protein, LEA-14; IPR013783: Immunoglobulin-like fold	6e-116	hypothetical protein F775_29179 [Aegilops tauschii]		NDR1/HIN1-like protein 1		Late embryogenesis abundant protein. Different types of LEA proteins are expressed at different stages of late embryogenesis in higher plant seed embryos and under conditions of dehydration stress. The function of these proteins is unknown. This family represents a group of LEA proteins that appear to be distinct from those in pfam02987. The family DUF1511, pfam07427, has now been merged into thi…		453	0		Q9SRN0	165	6e-48		pfam03168	LEA_2
14474	TraesCS2A01G205300	TraesCS2B01G232700	TraesCS2D01G210700	LEA	67.7606	395.71	55.9843	6.69e-05	5.32e-06	0.0916614		0.656847	0.805417	0.567399	0.0729724	0.415821	0.00732407		Balanced	Balanced	Balanced	Late embryogenesis abundant (LEA) hydroxyproline-rich glycoprotein family	IPR004864: Late embryogenesis abundant protein, LEA-14; IPR013783: Immunoglobulin-like fold	2e-102	PREDICTED: protein YLS9-like [Brachypodium distachyon]		NDR1/HIN1-like protein 1		Late embryogenesis abundant protein. Different types of LEA proteins are expressed at different stages of late embryogenesis in higher plant seed embryos and under conditions of dehydration stress. The function of these proteins is unknown. This family represents a group of LEA proteins that appear to be distinct from those in pfam02987. The family DUF1511, pfam07427, has now been merged into thi…		670	0		Q9SRN0	150	2e-42		pfam03168	LEA_2
14468	TraesCS2A01G583600	TraesCS2B01G603000	TraesCS2D01G596200	LEA	2.91076	5.19753	3.34843	0.028884	0.00572096	0.0782881		0.540076	0.586081	0.373424	1.77e-05	0.00185407	6.76e-16	B-S	Balanced	Balanced	Balanced	Late embryogenesis abundant (LEA) hydroxyproline-rich glycoprotein family	IPR004864: Late embryogenesis abundant protein, LEA-14	1e-115	hypothetical protein TRIUR3_09712 [Triticum urartu]		NDR1/HIN1-like protein 1		Late embryogenesis abundant protein. Different types of LEA proteins are expressed at different stages of late embryogenesis in higher plant seed embryos and under conditions of dehydration stress. The function of these proteins is unknown. This family represents a group of LEA proteins that appear to be distinct from those in pfam02987. The family DUF1511, pfam07427, has now been merged into thi…		606	0		Q9SRN0	142	3e-40		pfam03168	LEA_2
14470	TraesCS7A01G327200	TraesCS7B01G227800	TraesCS7D01G323900	LEA	9.3546	7.22984	4.99324	0.168122	0.201874	0.123546		0.919137	0.863912	0.950231	0.695569	0.334314	0.823487	Balanced	Balanced	Balanced	Balanced	Late embryogenesis abundant (LEA) hydroxyproline-rich glycoprotein family	IPR004864: Late embryogenesis abundant protein, LEA-14; IPR013783: Immunoglobulin-like fold	3e-101	hypothetical protein TRIUR3_34190 [Triticum urartu]		NDR1/HIN1-like protein 1		Late embryogenesis abundant protein. Different types of LEA proteins are expressed at different stages of late embryogenesis in higher plant seed embryos and under conditions of dehydration stress. The function of these proteins is unknown. This family represents a group of LEA proteins that appear to be distinct from those in pfam02987. The family DUF1511, pfam07427, has now been merged into thi…		756	0		Q9SRN0	159	2e-45		pfam03168	LEA_2
14473	TraesCS4A01G199700	TraesCS4B01G115700	TraesCS4D01G113300	LEA	1.82356	2.68906	2.0597	0.316557	0.0579218	0.27697		0.657275	0.514958	0.663436	0.000458366	1.38e-13	0.000178502	Balanced	Balanced	Balanced	Balanced	Late embryogenesis abundant (LEA) hydroxyproline-rich glycoprotein family	IPR004864: Late embryogenesis abundant protein, LEA-14	1e-110	hypothetical protein TRIUR3_25648 [Triticum urartu]		NDR1/HIN1-like protein 1		Late embryogenesis abundant protein. Different types of LEA proteins are expressed at different stages of late embryogenesis in higher plant seed embryos and under conditions of dehydration stress. The function of these proteins is unknown. This family represents a group of LEA proteins that appear to be distinct from those in pfam02987. The family DUF1511, pfam07427, has now been merged into thi…		597	0		Q9SRN0	167	1e-49		pfam03168	LEA_2
14471	TraesCS5A01G125600	TraesCS5B01G124900	TraesCS5D01G133300	LEA	1.85295	8.64823	2.02568	1	0.390158	0.533473		1.90408	2.61138	0.514432	0.457842	0.0781474	1.44e-06		A-S	D-D	D-D	Late embryogenesis abundant (LEA) hydroxyproline-rich glycoprotein family	IPR004864: Late embryogenesis abundant protein, LEA-14; IPR013783: Immunoglobulin-like fold	6e-96	hypothetical protein TRIUR3_06942 [Triticum urartu]		NDR1/HIN1-like protein 1		Late embryogenesis abundant protein. Different types of LEA proteins are expressed at different stages of late embryogenesis in higher plant seed embryos and under conditions of dehydration stress. The function of these proteins is unknown. This family represents a group of LEA proteins that appear to be distinct from those in pfam02987. The family DUF1511, pfam07427, has now been merged into thi…		394	0		Q9SRN0	144	7e-41		pfam03168	LEA_2
10623	TraesCS2A01G583400	TraesCS2B01G603100	TraesCS2D01G596400	LEA	0.649182	1.23449	1.0533	0.651954	0.861517	0.967855		0.271429	0.210897	0.16282	6.68e-17	1.25e-24	3.99e-11	Balanced	Balanced	Balanced	Balanced	Late embryogenesis abundant (LEA) hydroxyproline-rich glycoprotein family, putative	IPR004864: Late embryogenesis abundant protein, LEA-14; IPR013783: Immunoglobulin-like fold	2e-112	predicted protein [Hordeum vulgare subsp. vulgare]		NDR1/HIN1-like protein 10		Late embryogenesis abundant protein. Different types of LEA proteins are expressed at different stages of late embryogenesis in higher plant seed embryos and under conditions of dehydration stress. The function of these proteins is unknown. This family represents a group of LEA proteins that appear to be distinct from those in pfam02987. The family DUF1511, pfam07427, has now been merged into thi…		536	0		Q9SJ52	117	3e-29		pfam03168	LEA_2
14467	TraesCS2A01G297700	TraesCS2B01G313900	TraesCS2D01G295700	LEA	10.1584	1605.96	701.712	0.0138926	0.00461741	0.000522059		0.706165	0.97143	0.817886	0.0327652	0.916009	0.28403	A-D	Balanced	Balanced	Balanced	Late embryogenesis abundant (LEA) hydroxyproline-rich glycoprotein family	IPR004864: Late embryogenesis abundant protein, LEA-14; IPR013783: Immunoglobulin-like fold	2e-137	hypothetical protein F775_27232 [Aegilops tauschii]		NDR1/HIN1-like protein 12		Late embryogenesis abundant protein. Different types of LEA proteins are expressed at different stages of late embryogenesis in higher plant seed embryos and under conditions of dehydration stress. The function of these proteins is unknown. This family represents a group of LEA proteins that appear to be distinct from those in pfam02987. The family DUF1511, pfam07427, has now been merged into thi…		612	0		Q9SJ54	151	2e-43		pfam03168	LEA_2
5607	TraesCS2A01G218400	TraesCS2B01G243800	TraesCS2D01G225000	LEA	7.7437	5.11658	28.9716	1	0.558258	0.0965343		0.919475	0.963816	0.609622	0.946802	0.960491	0.261438		A-S	A-S	A-S	Late embryogenesis abundant (LEA) hydroxyproline-rich glycoprotein family	IPR004864: Late embryogenesis abundant protein, LEA-14; IPR013783: Immunoglobulin-like fold	6e-147	hypothetical protein F775_10644 [Aegilops tauschii]		NDR1/HIN1-like protein 13		Late embryogenesis abundant protein. Different types of LEA proteins are expressed at different stages of late embryogenesis in higher plant seed embryos and under conditions of dehydration stress. The function of these proteins is unknown. This family represents a group of LEA proteins that appear to be distinct from those in pfam02987. The family DUF1511, pfam07427, has now been merged into thi…		362	0		Q9ZVD2	77.4	6e-16		pfam03168	LEA_2
11463	TraesCS3A01G336800	TraesCS3B01G367900	TraesCS3D01G329800	LEA								0.403627	0.172098	0.139266	8.28e-06	2.04e-11	2.24e-24			Balanced	Balanced	Late embryogenesis abundant (LEA) hydroxyproline-rich glycoprotein family	IPR004864: Late embryogenesis abundant protein, LEA-14; IPR013783: Immunoglobulin-like fold	7e-151	un1med protein product [Triticum aestivum]		NDR1/HIN1-like protein 13		Late embryogenesis abundant protein. Different types of LEA proteins are expressed at different stages of late embryogenesis in higher plant seed embryos and under conditions of dehydration stress. The function of these proteins is unknown. This family represents a group of LEA proteins that appear to be distinct from those in pfam02987. The family DUF1511, pfam07427, has now been merged into thi…		726	0		Q9ZVD2	150	9e-42		pfam03168	LEA_2
11464	TraesCS5A01G141200	TraesCS5B01G139500	TraesCS5D01G151200	LEA	1.21931	0.70796	0.59821	0.865378	0.705322	0.588631		0.317071	0.206197	0.476695	3.45e-18	2.02e-24	8.16e-08	Balanced	Balanced	Balanced	Balanced	Late embryogenesis abundant (LEA) hydroxyproline-rich glycoprotein family	IPR004864: Late embryogenesis abundant protein, LEA-14; IPR013783: Immunoglobulin-like fold	1e-128	hypothetical protein F775_06853 [Aegilops tauschii]		NDR1/HIN1-like protein 13		Late embryogenesis abundant protein. Different types of LEA proteins are expressed at different stages of late embryogenesis in higher plant seed embryos and under conditions of dehydration stress. The function of these proteins is unknown. This family represents a group of LEA proteins that appear to be distinct from those in pfam02987. The family DUF1511, pfam07427, has now been merged into thi…		675	0		Q9ZVD2	150	1e-41		pfam03168	LEA_2
6552	TraesCS2A01G005500	TraesCS2B01G016300	TraesCS2D01G006200	LEA	1.05756	0.925363	1.66297	0.970605	0.953908	0.597369		1.29938	1.43583	1.33712	0.355353	0.13552	0.229091	Balanced	Balanced	Balanced	Balanced	Late embryogenesis abundant (LEA) hydroxyproline-rich glycoprotein family member	IPR004864: Late embryogenesis abundant protein, LEA-14; IPR013783: Immunoglobulin-like fold	5e-114	hypothetical protein F775_02151 [Aegilops tauschii]		NDR1/HIN1-like protein 26		Late embryogenesis abundant protein. Different types of LEA proteins are expressed at different stages of late embryogenesis in higher plant seed embryos and under conditions of dehydration stress. The function of these proteins is unknown. This family represents a group of LEA proteins that appear to be distinct from those in pfam02987. The family DUF1511, pfam07427, has now been merged into thi…		284	8e-146		Q9FI03	54.7	8e-08		pfam03168	LEA_2
10323	TraesCS1A01G125700	TraesCS1B01G144700	TraesCS1D01G127800	LEA	2.05722	1.77364	2.1071	0.397226	0.513136	0.335606		0.553139	0.482629	0.635559	4.09e-08	2.56e-12	3.44e-05	Balanced	Balanced	Balanced	Balanced	Late embryogenesis abundant (LEA) hydroxyproline-rich glycoprotein family	IPR004864: Late embryogenesis abundant protein, LEA-14; IPR013783: Immunoglobulin-like fold	1e-127	predicted protein, partial [Hordeum vulgare subsp. vulgare]		NDR1/HIN1-like protein 6		Late embryogenesis abundant protein. Different types of LEA proteins are expressed at different stages of late embryogenesis in higher plant seed embryos and under conditions of dehydration stress. The function of these proteins is unknown. This family represents a group of LEA proteins that appear to be distinct from those in pfam02987. The family DUF1511, pfam07427, has now been merged into thi…		729	0		Q8LD98	62.4	5e-10		pfam03168	LEA_2
1565	TraesCS1A01G167100	TraesCS1B01G183500	TraesCS1D01G173800	LEA	4.60258	6.46744	2.15691	0.0516675	0.0385323	0.339063		0.142622	0.164301	0.174339	2.21e-42	1.47e-07	1.6e-05	D-D	Balanced	Balanced	Balanced	Late embryogenesis abundant (LEA) hydroxyproline-rich glycoprotein	IPR004864: Late embryogenesis abundant protein, LEA-14; IPR013783: Immunoglobulin-like fold	2e-104	predicted protein [Hordeum vulgare subsp. vulgare]		NDR1/HIN1-like protein 6		Late embryogenesis abundant protein. Different types of LEA proteins are expressed at different stages of late embryogenesis in higher plant seed embryos and under conditions of dehydration stress. The function of these proteins is unknown. This family represents a group of LEA proteins that appear to be distinct from those in pfam02987. The family DUF1511, pfam07427, has now been merged into thi…		541	0		Q8LD98	167	2e-48		pfam03168	LEA_2
13477	TraesCS3A01G233800	TraesCS3B01G265500	TraesCS3D01G219600	AKT1	1.0966	1.2747	0.805745	0.864298	0.641853	0.761315		1.0524	0.806177	0.617489	0.825521	0.20501	0.000211522	Balanced	Balanced	Balanced	Balanced	Potassium channel	IPR000595: Cyclic nucleotide-binding domain; IPR002110: Ankyrin repeat; IPR003938: Potassium channel, voltage-dependent, EAG/ELK/ERG; IPR005821: Ion transport domain; IPR014710: RmlC-like jelly roll fold; IPR018490: Cyclic nucleotide-binding-like; IPR020683: Ankyrin repeat-containing domain; IPR021789: KHA domain	0	AKT1-like potassium channel [Triticum aestivum]		Potassium channel AKT1		Domain of unknown function (DUF3354). This domain is functio1lly uncharacterized. This domain is found in eukaryotes. This presumed domain is about 60 amino acids in length.		2694	0		P0C550	1404	0		pfam11834	DUF3354
1600	TraesCS1A01G267900	TraesCS1B01G278600	TraesCS1D01G267800	AKT2	1.00469	0.82984	1.73938	0.993535	0.620445	0.14697		0.635725	0.505869	0.589092	0.499964	0.23792	0.213986	Balanced	Balanced	Balanced	Balanced	Potassium channel	IPR000595: Cyclic nucleotide-binding domain; IPR002110: Ankyrin repeat; IPR003938: Potassium channel, voltage-dependent, EAG/ELK/ERG; IPR005821: Ion transport domain; IPR014710: RmlC-like jelly roll fold; IPR018490: Cyclic nucleotide-binding-like; IPR020683: Ankyrin repeat-containing domain; IPR021789: KHA domain	0	inwardly rectifying potassium channel AKT2 [Hordeum vulgare]		Potassium channel AKT2		Domain of unknown function (DUF3354). This domain is functio1lly uncharacterized. This domain is found in eukaryotes. This presumed domain is about 60 amino acids in length.		2365	0		Q75HP9	1220	0		pfam11834	DUF3354
13478	TraesCS6A01G160500	TraesCS6B01G190900	TraesCS6D01G152200	KAT1	0.273821	0.568685	0.55969	0.132279	0.555804	0.534024		0.768028	0.360645	0.470838	0.892408	0.642798	0.495031	Balanced	A-S	B-S		Potassium channel	IPR000595: Cyclic nucleotide-binding domain; IPR003938: Potassium channel, voltage-dependent, EAG/ELK/ERG; IPR005821: Ion transport domain; IPR014710: RmlC-like jelly roll fold; IPR018490: Cyclic nucleotide-binding-like; IPR021789: KHA domain	0	Potassium channel KAT1 [Triticum urartu]		Potassium channel KAT1		Ion transport protein. This family contains Sodium, Potassium, Calcium ion channels. This family is 6 transmembrane helices in which the last two helices flank a loop which determines ion selectivity. In some sub-families (e.g. 1 channels) the domain is repeated four times, whereas in others (e.g. K channels) the protein forms as a tetramer in the membrane. A bacterial structure of the protein is…		1485	0		Q6K3T2	1114	0		pfam00520	Ion_trans
1368	TraesCS3A01G132400	TraesCS3B01G167100	TraesCS3D01G148600	KAT2	0.499953	0.434362	0.398147	0.268857	0.12691	0.130574								D-S	D-S			Potassium channel	IPR000595: Cyclic nucleotide-binding domain; IPR003938: Potassium channel, voltage-dependent, EAG/ELK/ERG; IPR005821: Ion transport domain; IPR014710: RmlC-like jelly roll fold; IPR018490: Cyclic nucleotide-binding-like; IPR021789: KHA domain	0	PREDICTED: potassium channel KAT2 isoform X1 [Brachypodium distachyon]		Potassium channel KAT2		Ion transport protein. This family contains Sodium, Potassium, Calcium ion channels. This family is 6 transmembrane helices in which the last two helices flank a loop which determines ion selectivity. In some sub-families (e.g. 1 channels) the domain is repeated four times, whereas in others (e.g. K channels) the protein forms as a tetramer in the membrane. A bacterial structure of the protein is…		1276	0		Q5QNI1	837	0		pfam00520	Ion_trans
10049	TraesCS7A01G200200	TraesCS7B01G106900	TraesCS7D01G203200	KOR1	0.719534	0.840118	0.984624	0.527511	0.840458	0.986297		1.75462	0.686392	1.15857	9.88e-07	0.0038191	0.340874	Balanced	Balanced	Balanced	Balanced	Potassium channel	IPR000595: Cyclic nucleotide-binding domain; IPR002110: Ankyrin repeat; IPR003533: Doublecortin domain; IPR003938: Potassium channel, voltage-dependent, EAG/ELK/ERG; IPR005821: Ion transport domain; IPR014710: RmlC-like jelly roll fold; IPR018490: Cyclic nucleotide-binding-like; IPR020683: Ankyrin repeat-containing domain; IPR021789: KHA domain	0	Potassium channel SKOR [Triticum urartu]		Potassium channel KOR1		Ion transport protein. This family contains Sodium, Potassium, Calcium ion channels. This family is 6 transmembrane helices in which the last two helices flank a loop which determines ion selectivity. In some sub-families (e.g. 1 channels) the domain is repeated four times, whereas in others (e.g. K channels) the protein forms as a tetramer in the membrane. A bacterial structure of the protein is…		1555	0		Q653P0	1352	0		pfam00520	Ion_trans
2495	TraesCS2A01G312800	TraesCS2B01G329800	TraesCS2D01G311300	KOR1								0.935885	1.43681	1.75786	0.83804	0.0625064	0.0105782			D-S	Balanced	Potassium channel	IPR000595: Cyclic nucleotide-binding domain; IPR002110: Ankyrin repeat; IPR003938: Potassium channel, voltage-dependent, EAG/ELK/ERG; IPR005821: Ion transport domain; IPR014710: RmlC-like jelly roll fold; IPR018490: Cyclic nucleotide-binding-like; IPR020683: Ankyrin repeat-containing domain	0	Potassium channel SKOR [Triticum urartu]		Potassium channel KOR2		Ankyrin repeats (3 copies).		1978	0		Q7XUW4	1120	0		pfam12796	Ank_2
13346	TraesCS4A01G410200	TraesCS4B01G310300	TraesCS4D01G308200	Potassium transporter								1.12965	0.775691	0.823603	0.437057	0.011534	0.0980916			Balanced	Balanced	Potassium transporter	IPR003855: Potassium transporter	0	Potassium transporter 1 [Triticum urartu]		Potassium transporter 1		K+ potassium transporter. This is a family of K+ potassium transporters that are conserved across phyla, having both bacterial (KUP), yeast (HAK), and plant (AtKT) sequences as members.		1431	0		Q6VVA6	1214	0		pfam02705	K_trans
13344	TraesCS2A01G289300	TraesCS2B01G305900	TraesCS2D01G287300	Potassium transporter	0.237607	0.435296	0.423879	1.31e-05	0.0798238	0.0750991		1.35882	1.88453	1.95246	0.0248513	1.09e-07	1.15e-10	Balanced	Balanced	Balanced	Balanced	Potassium transporter	IPR003855: Potassium transporter	0	Potassium transporter 1 [Aegilops tauschii]		Potassium transporter 1		K+ potassium transporter. This is a family of K+ potassium transporters that are conserved across phyla, having both bacterial (KUP), yeast (HAK), and plant (AtKT) sequences as members.		2103	0		Q6VVA6	1215	0		pfam02705	K_trans
13349	TraesCS2A01G289400	TraesCS2B01G306000	TraesCS2D01G287400	Potassium transporter		0.645865	0.459734		0.80281	0.235573		0.428943	2.19305	0.530784	1	0.580647	0.062608	D-D	A-S	D-D	D-D	Potassium transporter	IPR003855: Potassium transporter	0	Potassium transporter 1 [Triticum urartu]		Potassium transporter 1		K+ potassium transporter. This is a family of K+ potassium transporters that are conserved across phyla, having both bacterial (KUP), yeast (HAK), and plant (AtKT) sequences as members.		1483	0		Q6VVA6	1070	0		pfam02705	K_trans
16533	TraesCS7A01G393600	TraesCS7B01G295600	TraesCS7D01G388900	Potassium transporter	1.56078	1.07956	0.957291	0.107201	0.886203	0.920674		1.29321	1.0159	0.890906	0.0189713	0.945643	0.412217	A-S	Balanced	Balanced	Balanced	Potassium transporter	IPR003855: Potassium transporter	0	predicted protein [Hordeum vulgare subsp. vulgare]		Potassium transporter 10		K+ potassium transporter. This is a family of K+ potassium transporters that are conserved across phyla, having both bacterial (KUP), yeast (HAK), and plant (AtKT) sequences as members.		2490	0		Q67VS5	1252	0		pfam02705	K_trans
16524	TraesCS5A01G366100	TraesCS5B01G368500	TraesCS5D01G375700	Potassium transporter	0.589545	0.782571	0.673537	0.145789	0.464218	0.398994		1.25578	1.15513	1.05751	0.238109	0.527238	0.835606	Balanced	Balanced	Balanced	Balanced	Potassium transporter	IPR003855: Potassium transporter	0	Potassium transporter 18 [Triticum urartu]		Potassium transporter 18		K+ potassium transporter. This is a family of K+ potassium transporters that are conserved across phyla, having both bacterial (KUP), yeast (HAK), and plant (AtKT) sequences as members.		1574	0		Q653B6	1300	0		pfam02705	K_trans
13347	TraesCS6A01G062700	TraesCS6B01G084000	TraesCS6D01G062200	Potassium transporter								0.158249	4.67272	1.32139	1	1	0.519062			D-D	D-D	Potassium transporter	IPR003855: Potassium transporter	0	predicted protein [Hordeum vulgare subsp. vulgare]		Potassium transporter 19		K+ potassium transporter. This is a family of K+ potassium transporters that are conserved across phyla, having both bacterial (KUP), yeast (HAK), and plant (AtKT) sequences as members.		1730	0		Q6H4M2	1135	0		pfam02705	K_trans
16536	TraesCS5A01G198700	TraesCS5B01G197300	TraesCS5D01G204600	Potassium transporter	0.922431	0.604053	1.18304	0.923288	0.12055	0.796297		0.885113	1.45188	1.42852	0.557979	0.000188774	0.00847015	Balanced	Balanced	Balanced	Balanced	Potassium transporter	IPR003855: Potassium transporter	0	Potassium transporter 23 [Aegilops tauschii]		Potassium transporter 23		K+ potassium transporter. This is a family of K+ potassium transporters that are conserved across phyla, having both bacterial (KUP), yeast (HAK), and plant (AtKT) sequences as members.		1036	0		Q6H4R6	1246	0		pfam02705	K_trans
16538	TraesCS7A01G209900	TraesCS7B01G116700	TraesCS7D01G211800	Potassium transporter	2.05883	6.5537	4.34422	0.0454128	0.00186346	5.67e-05		1.09678	1.00523	1.09533	0.648286	0.984586	0.682418	A-D	B-S	Balanced	Balanced	Potassium transporter	IPR003855: Potassium transporter	0	predicted protein [Hordeum vulgare subsp. vulgare]		Potassium transporter 24		K+ potassium transporter. This is a family of K+ potassium transporters that are conserved across phyla, having both bacterial (KUP), yeast (HAK), and plant (AtKT) sequences as members.		1900	0		Q5Z6K9	1132	0		pfam02705	K_trans
16535	TraesCS6A01G291900	TraesCS6B01G322300	TraesCS6D01G273100	Potassium transporter	1.87586	1.69149	2.43186	0.192841	0.343753	0.00632638		0.712112	0.691328	0.834118	0.0050698	0.00125383	0.255808	Balanced	Balanced	D-S	Balanced	Potassium transporter	IPR003855: Potassium transporter	0	predicted protein [Hordeum vulgare subsp. vulgare]		Potassium transporter 25		K+ potassium transporter. This is a family of K+ potassium transporters that are conserved across phyla, having both bacterial (KUP), yeast (HAK), and plant (AtKT) sequences as members.		2091	0		Q6YWQ4	1256	0		pfam02705	K_trans
1477	TraesCS2A01G256100	TraesCS2B01G286400	TraesCS2D01G266600	Potassium transporter	0.925299	0.690815	1.53799	0.90696	0.37682	0.304834								D-S	Balanced			Potassium transporter	IPR003855: Potassium transporter	0	predicted protein [Hordeum vulgare subsp. vulgare]		Potassium transporter 27		K+ potassium transporter. This is a family of K+ potassium transporters that are conserved across phyla, having both bacterial (KUP), yeast (HAK), and plant (AtKT) sequences as members.		2357	0		Q84MS4	1073	0		pfam02705	K_trans
16531	TraesCS3A01G446600	TraesCS3B01G481800	TraesCS3D01G439200	Potassium transporter	0.153331	0.468121	0.490016	0.0157492	0.280716	0.246424								A-S	A-S			Potassium transporter	IPR003855: Potassium transporter	0	un1med protein product [Triticum aestivum]		Potassium transporter 5		K+ potassium transporter. This is a family of K+ potassium transporters that are conserved across phyla, having both bacterial (KUP), yeast (HAK), and plant (AtKT) sequences as members.		2223	0		Q5JK32	1261	0		pfam02705	K_trans
16534	TraesCS2A01G116700	TraesCS2B01G135900	TraesCS2D01G118400	Potassium transporter	0.565859	0.575284	0.411389	0.0174582	0.0163268	0.000608173		0.912766	1.08898	0.859906	0.525984	0.548503	0.171041	Balanced	Balanced	Balanced	Balanced	Potassium transporter	IPR003855: Potassium transporter	0	Potassium transporter 7 [Aegilops tauschii]		Potassium transporter 7		K+ potassium transporter. This is a family of K+ potassium transporters that are conserved across phyla, having both bacterial (KUP), yeast (HAK), and plant (AtKT) sequences as members.		2038	0		Q8H3P9	1327	0		pfam02705	K_trans
17421	TraesCS2A01G407700	TraesCS2B01G425600	TraesCS2D01G404800	Aquaporin	0.596171	0.969919	0.759929	0.0540961	0.96038	0.517248		0.685111	0.519638	0.667004	0.000328677	2.82e-08	8.57e-05	Balanced	Balanced	Balanced	Balanced	Aquaporin	IPR000425: Major intrinsic protein; IPR022357: Major intrinsic protein, conserved site; IPR023271: Aquaporin-like	0	Aquaporin PIP1-2 [Triticum urartu]		Probable aquaporin PIP1-2		Major intrinsic protein. MIP (Major Intrinsic Protein) family proteins exhibit essentially two distinct types of channel properties: (1) specific water transport by the aquaporins, and (2) small neutral solutes transport, such as glycerol by the glycerol facilitators.		931	0		Q7XSQ9	536	0		pfam00230	MIP
17428	TraesCS6A01G222100	TraesCS6B01G259000	TraesCS6D01G212900	Aquaporin	0.918293	0.688408	0.440284	0.929299	0.562423	0.00664888		1.16336	1.05289	1.00898	0.246559	0.796911	0.963655	Balanced	Balanced	Balanced	Balanced	Aquaporin	IPR000425: Major intrinsic protein; IPR022357: Major intrinsic protein, conserved site; IPR023271: Aquaporin-like	0	aquaporin 7 [Triticum aestivum]		Probable aquaporin PIP2-2		Major intrinsic protein. MIP (Major Intrinsic Protein) family proteins exhibit essentially two distinct types of channel properties: (1) specific water transport by the aquaporins, and (2) small neutral solutes transport, such as glycerol by the glycerol facilitators.		841	0		Q6K215	553	0		pfam00230	MIP
17423	TraesCS5A01G332300	TraesCS5B01G332500	TraesCS5D01G338200	Aquaporin	0.885242	0.774324	0.757257	0.863657	0.674109	0.512142		4.4616	0.474838	0.394213	1	1	1.63e-08	D-D	D-D	D-D	D-D	Aquaporin-like protein	IPR000425: Major intrinsic protein; IPR022357: Major intrinsic protein, conserved site; IPR023271: Aquaporin-like	0	plasma membrane intrinsic protein PIP2;7 [Hordeum vulgare]		Probable aquaporin PIP2-7		Major intrinsic protein. MIP (Major Intrinsic Protein) family proteins exhibit essentially two distinct types of channel properties: (1) specific water transport by the aquaporins, and (2) small neutral solutes transport, such as glycerol by the glycerol facilitators.		825	0		Q651D5	465	2e-164		pfam00230	MIP
17426	TraesCS7A01G191200	TraesCS7B01G096000	TraesCS7D01G192200	Aquaporin	0.853788	4.38705	1.51809	0.828668	0.0302203	0.347309		0.604044	0.906882	0.403721	0.289455	0.950983	0.30519	B-S	Balanced	B-S	B-S	Aquaporin	IPR000425: Major intrinsic protein; IPR022357: Major intrinsic protein, conserved site; IPR023271: Aquaporin-like	3e-176	putative aquaporin PIP2-7 [Triticum urartu]		Probable aquaporin PIP2-7		Major intrinsic protein. MIP (Major Intrinsic Protein) family proteins exhibit essentially two distinct types of channel properties: (1) specific water transport by the aquaporins, and (2) small neutral solutes transport, such as glycerol by the glycerol facilitators.		819	0		Q651D5	358	6e-122		pfam00230	MIP
15379	TraesCS3A01G535300	TraesCS3B01G608500	TraesCS3D01G540900	Aquaporin	0.692822	0.706886		0.30926	0.469604			1.20453	1.09719		0.204515	0.591589		D-S	D-S	D-S	D-S	Aquaporin	IPR000425: Major intrinsic protein; IPR022357: Major intrinsic protein, conserved site; IPR023271: Aquaporin-like	5e-153	Putative aquaporin TIP1-2 [Aegilops tauschii]		Probable aquaporin TIP1-2		Major intrinsic protein. MIP (Major Intrinsic Protein) family proteins exhibit essentially two distinct types of channel properties: (1) specific water transport by the aquaporins, and (2) small neutral solutes transport, such as glycerol by the glycerol facilitators.		753	0		Q94CS9	410	1e-143		pfam00230	MIP
15377	TraesCS7A01G331300	TraesCS7B01G243000	TraesCS7D01G339600	Aquaporin	0.989114	0.456217	2.84528	0.993349	0.0672186	0.051832		0.576302	0.587416	0.637489	5.36e-05	0.00185785	0.00113904	D-S	Balanced	Balanced	Balanced	Aquaporin	IPR000425: Major intrinsic protein; IPR022357: Major intrinsic protein, conserved site; IPR023271: Aquaporin-like	1e-170	delta tonoplast intrinsic protein TIP2;3 [Triticum aestivum]		Probable aquaporin TIP2-2		Major intrinsic protein. MIP (Major Intrinsic Protein) family proteins exhibit essentially two distinct types of channel properties: (1) specific water transport by the aquaporins, and (2) small neutral solutes transport, such as glycerol by the glycerol facilitators.		744	0		Q5Z6F0	440	7e-156		pfam00230	MIP
15374	TraesCS2A01G374400	TraesCS2B01G391400	TraesCS2D01G370800	Aquaporin	58.5291	3.71383		0.0666154	0.111654										D-S			Aquaporin	IPR000425: Major intrinsic protein; IPR022357: Major intrinsic protein, conserved site; IPR023271: Aquaporin-like	3e-137	putative aquaporin TIP3-2 [Triticum urartu]		Probable aquaporin TIP3-2		Major intrinsic protein. MIP (Major Intrinsic Protein) family proteins exhibit essentially two distinct types of channel properties: (1) specific water transport by the aquaporins, and (2) small neutral solutes transport, such as glycerol by the glycerol facilitators.		672	0		Q7XKI5	303	2e-101		pfam00230	MIP
2481	TraesCS5A01G518300	TraesCS4B01G349500	TraesCS4D01G344300	Aquaporin	0.484227	0.652882	0.302204	0.00489127	0.229748	8.11e-07		1.60619	1.10295	0.704197	0.273454	0.714104	0.284219	Balanced	Balanced	A-S	Balanced	Aquaporin-like protein	IPR000425: Major intrinsic protein; IPR022357: Major intrinsic protein, conserved site; IPR023271: Aquaporin-like	2e-145	putative aquaporin TIP4-1 [Triticum urartu]		Probable aquaporin TIP4-1		Major intrinsic protein. MIP (Major Intrinsic Protein) family proteins exhibit essentially two distinct types of channel properties: (1) specific water transport by the aquaporins, and (2) small neutral solutes transport, such as glycerol by the glycerol facilitators.		676	0		Q75GA5	356	2e-122		pfam00230	MIP
2817	TraesCS2A01G414200	TraesCS2B01G433300	TraesCS2D01G411500	Aquaporin								0.980675		1.02093	0.985649		0.959058			D-D	D-D	Aquaporin	IPR000425: Major intrinsic protein; IPR022357: Major intrinsic protein, conserved site; IPR023271: Aquaporin-like	0	putative aquaporin TIP5-1 [Triticum urartu]		Probable aquaporin TIP5-1		Major intrinsic protein. MIP (Major Intrinsic Protein) family proteins exhibit essentially two distinct types of channel properties: (1) specific water transport by the aquaporins, and (2) small neutral solutes transport, such as glycerol by the glycerol facilitators.		681	0		Q7XU31	389	3e-135		pfam00230	MIP
13742	TraesCS7A01G418600	TraesCS7B01G318800	TraesCS7D01G411300	HKT9	0.455235	0.55109	0.410789	0.152872	0.259245	0.0154138		2.94008	3.55757	2.89264	0.548424	0.0489889	0.443732	Balanced	Balanced		B-D	HKT23 transporter	IPR003445: Cation transporter	0	group II HKT transporter [Triticum aestivum]		Probable cation transporter HKT9		Cation transport protein. This family consists of various cation transport proteins (Trk) and V-type sodium ATP synthase subunit J or translocating ATPase J EC:3.6.1.34. These proteins are involved in active sodium up-take utilizing ATP in the process. TrkH a member of the family from Escherichia coli is a hydrophobic membrane protein and determines the specificity and kinetics of cation transpor…		1524	0		Q8L4K5	638	0		pfam02386	TrkH
16525	TraesCS2A01G422600	TraesCS2B01G441100	TraesCS2D01G419000	Potassium transporter	0.811931	1.14799	1.03396	0.626303	0.745505	0.956861		2.6654	2.56041	3.12051	2.19e-16	1.52e-10	2.29e-25	D-S	Balanced	Balanced	Balanced	Potassium transporter	IPR003855: Potassium transporter	0	Putative potassium transporter 11 [Aegilops tauschii]		Probable potassium transporter 11		K+ potassium transporter. This is a family of K+ potassium transporters that are conserved across phyla, having both bacterial (KUP), yeast (HAK), and plant (AtKT) sequences as members.		2112	0		Q7XLC6	1392	0		pfam02705	K_trans
16530	TraesCS7A01G469300	TraesCS7B01G371100	TraesCS7D01G456900	Potassium transporter	22.9254	1.92223	1.87639	0.144359	0.356802	0.693618		0.789897	0.634185	0.839789	0.510584	0.129356	0.776879	B-D	D-S	Balanced	Balanced	Potassium transporter	IPR003855: Potassium transporter	0	PREDICTED: LOW QUALITY PROTEIN: probable potassium transporter 13 [Oryza brachyantha]		Probable potassium transporter 13		K+ potassium transporter. This is a family of K+ potassium transporters that are conserved across phyla, having both bacterial (KUP), yeast (HAK), and plant (AtKT) sequences as members.		2112	0		Q652J4	1235	0		pfam02705	K_trans
16539	TraesCS2A01G225600	TraesCS2B01G249100	TraesCS2D01G231500	Potassium transporter	0.589059	0.896437	0.854016	0.219438	0.847208	0.728795		1.11594	0.931834	1.21866	0.674916	0.765583	0.190468	Balanced	A-S	Balanced	Balanced	Potassium transporter	IPR003855: Potassium transporter	0	predicted protein [Hordeum vulgare subsp. vulgare]		Probable potassium transporter 14		K+ potassium transporter. This is a family of K+ potassium transporters that are conserved across phyla, having both bacterial (KUP), yeast (HAK), and plant (AtKT) sequences as members.		2403	0		Q69RI8	1204	0		pfam02705	K_trans
766	TraesCS2A01G427000	TraesCS2B01G447400	TraesCS2D01G425100	Potassium transporter	0.957736	0.662619	0.78636	0.953379	0.29249	0.692164		1.0542	1.05754	1.22927	0.855339	0.788093	0.205431	Balanced	Balanced	Balanced	Balanced	Potassium transporter	IPR003855: Potassium transporter	0	predicted protein [Hordeum vulgare subsp. vulgare]		Probable potassium transporter 15		K+ potassium transporter. This is a family of K+ potassium transporters that are conserved across phyla, having both bacterial (KUP), yeast (HAK), and plant (AtKT) sequences as members.		2338	0		Q7XPL3	1256	0		pfam02705	K_trans
4186	TraesCS6A01G294200	TraesCS6B01G324800	TraesCS6D01G275100	Potassium transporter	0.914653	5.02162	2.08118	0.94169	0.00162554	0.373717		1.55068	1.34098	1.61027	7.31e-06	0.543814	0.0851871	B-S	Balanced	A-D	A-D	Potassium transporter	IPR003855: Potassium transporter	0	Putative potassium transporter 16 [Aegilops tauschii]		Probable potassium transporter 16		K+ potassium transporter. This is a family of K+ potassium transporters that are conserved across phyla, having both bacterial (KUP), yeast (HAK), and plant (AtKT) sequences as members.		2064	0		Q84MS3	1302	0		pfam02705	K_trans
13404	TraesCS5A01G233200	TraesCS5B01G231700	TraesCS5D01G240100	Potassium transporter	2.22127		5.31458	0.395797		0.126048		0.901495		0.781687	0.816401		0.591554		B-S	B-S	B-S	Potassium transporter	IPR003855: Potassium transporter	0	putative potassium transporter 17 [Triticum urartu]		Probable potassium transporter 17		K+ potassium transporter. This is a family of K+ potassium transporters that are conserved across phyla, having both bacterial (KUP), yeast (HAK), and plant (AtKT) sequences as members.		1533	0		Q67UC7	1197	0		pfam02705	K_trans
16537	TraesCS3A01G458000	TraesCS3B01G498200	TraesCS3D01G450800	Potassium transporter	0.812233	0.618305	0.658438	0.947381	0.598759	1		1.44807	1.12537	1.02215	0.0698979	0.708276	0.955308	B-D		Balanced	Balanced	Potassium transporter	IPR003855: Potassium transporter	0	un1med protein product [Triticum aestivum]		Probable potassium transporter 2		K+ potassium transporter. This is a family of K+ potassium transporters that are conserved across phyla, having both bacterial (KUP), yeast (HAK), and plant (AtKT) sequences as members.		2703	0		Q942X8	1335	0		pfam02705	K_trans
16532	TraesCS2A01G107100	TraesCS2B01G123700	TraesCS2D01G106600	Potassium transporter	0.932065	2.62483	0.952518	0.919038	0.00726489	0.948109		1.51769	1.81361	1.69648	0.000205268	1.37e-06	3.85e-05	A-D	Balanced	Balanced	Balanced	Potassium transporter	IPR003855: Potassium transporter	0	predicted protein, partial [Hordeum vulgare subsp. vulgare]		Probable potassium transporter 9		K+ potassium transporter. This is a family of K+ potassium transporters that are conserved across phyla, having both bacterial (KUP), yeast (HAK), and plant (AtKT) sequences as members.		2043	0		Q7XIV8	1317	0		pfam02705	K_trans
7140	TraesCS6A01G392700	TraesCS6B01G432900	TraesCS6D01G378400	Potassium channel	1.8768	1.64448	1.83329	0.135756	0.145276	0.115841		0.827188	0.887545	1.11608	0.169099	0.487176	0.436188	Balanced	Balanced	Balanced	Balanced	Potassium channel beta subunit	IPR005399: Potassium channel, voltage-dependent, beta subunit, KC1B-related; IPR023210: 1DP-dependent oxidoreductase domain	0	Putative voltage-gated potassium channel subunit beta [Aegilops tauschii]		Probable voltage-gated potassium channel subunit beta		Aldo/keto reductase family. This family includes a number of K+ ion channel beta chain regulatory domains - these are reported to have oxidoreductase activity.		901	0		Q40648	612	0		pfam00248	Aldo_ket_red
5966	TraesCS3A01G210400	TraesCS3B01G241000	TraesCS3D01G213200	V-H+-ATPase	0.842535	0.825723	0.873468	0.553949	0.608789	0.716238		1.02678	1.01563	1.03356	0.86174	0.924548	0.838224	Balanced	Balanced	Balanced	Balanced	V-type proton ATPase subunit d	IPR002843: ATPase, V0 complex, c/d subunit; IPR016727: ATPase, V0 complex, subunit d	0	vacuolar proton-ATPase D subunit [Triticum aestivum]		Probable V-type proton ATPase subunit d		ATP synthase (C/AC39) subunit. This family includes the AC39 subunit from vacuolar ATP synthase, and the C subunit from archaebacterial ATP synthase. The family also includes subunit C from the Sodium transporting ATP synthase from Enterococcus hirae.		700	0		Q8RU33	671	0		pfam01992	vATP-synt_AC39
5756	TraesCS2A01G212100	TraesCS2B01G237200	TraesCS2D01G218000	V-H+-ATPase	1.0371	1.0933	1.00962	0.919106	0.79078	0.982089		1.02187	1.02957	1.01934	0.907685	0.863608	0.910892	Balanced	Balanced	Balanced	Balanced	V-type proton ATPase subunit H	IPR004908: ATPase, V1 complex, subunit H; IPR011987: ATPase, V1 complex, subunit H, C-termi1l; IPR011989: Armadillo-like helical; IPR016024: Armadillo-type fold	0	predicted protein [Hordeum vulgare subsp. vulgare]		Probable V-type proton ATPase subunit H		V-ATPase subunit H. The yeast Saccharomyces cerevisiae vacuolar H+-ATPase (V-ATPase) is a multisubunit complex responsible for acidifying organelles. It functions as an ATP dependent proton pump that transports protons across a lipid bilayer. This domain corresponds to the N termi1l domain of the H subunit of V-ATPase. The N-termi1l domain is required for the activation of the complex whereas the…		1284	0		Q84ZC0	857	0		pfam03224	V-ATPase_H_N
1966	TraesCS7A01G226900	TraesCS7B01G192700	TraesCS7D01G227500	LEA	21.4942	137.072	79.7243	1	3.06e-05	1.96e-06		12.1465	89.5115	146.171	1	0.0235403	0.00727185		A-S		A-S	Seed maturation protein LEA 4	IPR005513: Late embryogenesis abundant protein, LEA-25/LEA-D113	3e-37	Protein LE25 [Triticum urartu]		Protein LE25		Late embryogenesis abundant (LEA) group 1. Family members are conserved along the entire coding region, especially within the hydrophobic inter1l 20 amino acid motif, which may be repeated.		243	2e-123		Q00747	44.7	4e-06		pfam03760	LEA_1
2483	TraesCS3A01G396100	TraesCS3B01G428100	TraesCS3D01G390100	LEA	1.52664	1.6805	1.29172	0.5955	0.616142	0.808919		1.28208	1.43853	0.646934	0.525806	0.241093	0.390322	Balanced	Balanced	Balanced	D-S	Late embryogenesis abundant protein	IPR004926: Late embryogenesis abundant protein, LEA5-type	9e-30	un1med protein product [Triticum aestivum]		Protein SENESCENCE-ASSOCIATED GENE 21, mitochondrial		Late embryogenesis abundant protein. Members of this family are similar to late embryogenesis abundant proteins. Members of the family have been isolated in a number of different screens. However, the molecular function of these proteins remains obscure.		303	2e-156		Q93WF6	50.4	4e-07		pfam03242	LEA_3
16526	TraesCS1A01G047200	TraesCS1B01G061200	TraesCS1D01G048200	Potassium transporter	0.867123	1.5682	1.16523	0.92506	0.705999	0.899273		1.0567	1.13802	1.04805	0.859969	0.671225	0.889223	Balanced	Balanced	Balanced	Balanced	Potassium transporter	IPR003855: Potassium transporter	0	Putative potassium transporter 12 [Aegilops tauschii]		Putative potassium transporter 12		K+ potassium transporter. This is a family of K+ potassium transporters that are conserved across phyla, having both bacterial (KUP), yeast (HAK), and plant (AtKT) sequences as members.		1657	0		Q8VXB1	1426	0		pfam02705	K_trans
16528	TraesCS4A01G136300	TraesCS4B01G168400	TraesCS4D01G170900	HKT8	1.53784	0.950903	0.823111	0.216392	0.908116	0.523608		0.951804	1.36383	1.28406	0.913772	0.0263841	0.19519	A-S	A-S	A-S	A-S	Potassium transporter	IPR003855: Potassium transporter	0	PREDICTED: putative potassium transporter 8 [Brachypodium distachyon]		Putative potassium transporter 8		K+ potassium transporter. This is a family of K+ potassium transporters that are conserved across phyla, having both bacterial (KUP), yeast (HAK), and plant (AtKT) sequences as members.		1984	0		Q8VXB5	1332	0		pfam02705	K_trans
12902	TraesCS7A01G141300	TraesCS7B01G042600	TraesCS7D01G142600	V-H+-pyrophosphatase	3.28562	3.03248	1.74192	3.83e-06	2.08e-07	0.00389585		0.822409	0.833653	0.750683	0.0119928	0.0242919	0.000359148	A-S	Balanced	Balanced	Balanced	Pyrophosphate-energized vacuolar membrane proton pump	IPR004131: Pyrophosphate-energised proton pump	0	Pyrophosphate-energized vacuolar membrane proton pump [Triticum urartu]		Pyrophosphate-energized vacuolar membrane proton pump		Inorganic H+ pyrophosphatase. The H+ pyrophosphatase is an transmembrane proton pump involved in establishing the H+ electrochemical potential difference between the vacuole lumen and the cell cytosol. Vacuolar-type H(+)-translocating inorganic pyrophosphatases have long been considered to be restricted to plants and to a few species of photo-trophic bacteria. However, in recent investigations, t…		1950	0		Q06572	1386	0		pfam03030	H_PPase
12901	TraesCS7A01G517700	TraesCS7B01G433800	TraesCS7D01G507600	V-H+-pyrophosphatase	1.03911	0.841383	0.966331	0.949257	0.753822	0.957013		0.938461	0.865086	0.684216	0.712109	0.347198	0.00374744	Balanced	Balanced	Balanced	Balanced	Pyrophosphate-energized vacuolar membrane proton pump	IPR004131: Pyrophosphate-energised proton pump	0	vacuolar H+-pyrophosphatase [Triticum aestivum]		Pyrophosphate-energized vacuolar membrane proton pump		Inorganic H+ pyrophosphatase. The H+ pyrophosphatase is an transmembrane proton pump involved in establishing the H+ electrochemical potential difference between the vacuole lumen and the cell cytosol. Vacuolar-type H(+)-translocating inorganic pyrophosphatases have long been considered to be restricted to plants and to a few species of photo-trophic bacteria. However, in recent investigations, t…		2142	0		P21616	1291	0		pfam03030	H_PPase
12899	TraesCS1A01G253600	TraesCS1B01G264600	TraesCS1D01G253200	V-H+-pyrophosphatase								1.32374	1.49011	1.35793	0.0842034	0.300882	0.286084			B-S	B-S	Pyrophosphate-energized vacuolar membrane proton pump	IPR004131: Pyrophosphate-energised proton pump	0	predicted protein [Hordeum vulgare subsp. vulgare]		Pyrophosphate-energized vacuolar membrane proton pump		Inorganic H+ pyrophosphatase. The H+ pyrophosphatase is an transmembrane proton pump involved in establishing the H+ electrochemical potential difference between the vacuole lumen and the cell cytosol. Vacuolar-type H(+)-translocating inorganic pyrophosphatases have long been considered to be restricted to plants and to a few species of photo-trophic bacteria. However, in recent investigations, t…		2058	0		P21616	1075	0		pfam03030	H_PPase
12135	TraesCS7A01G183100	TraesCS7B01G088100	TraesCS7D01G184700	Sodium/calcium exchanger	1.12787	1.29784	1.00535	0.892051	0.807583	0.996386		4.91252	3.92738	1.59648	5.15e-13	9.97e-15	0.000416412	Balanced	Balanced	D-D	Balanced	Sodium/calcium exchanger family protein / calcium-binding EF hand family protein	IPR002048: EF-hand domain; IPR004837: Sodium/calcium exchanger membrane region; IPR011992: EF-hand domain pair; IPR018247: EF-Hand 1, calcium-binding site	0	PREDICTED: uncharacterized protein LOC100833492 isoform X1 [Brachypodium distachyon]		Sodium/calcium exchanger NCL2		Sodium/calcium exchanger protein. This is a family of sodium/calcium exchanger integral membrane proteins. This family covers the integral membrane regions of the proteins. Sodium/calcium exchangers regulate intracellular Ca2+ concentrations in many cells; cardiac myocytes, epithelial cells, neurons reti1l rod photoreceptors and smooth muscle cells. Ca2+ is moved into or out of the cytosol depend…		1073	0		Q6K3R5	846	0		pfam01699	1_Ca_ex
13096	TraesCS1A01G102300	TraesCS1B01G112700	TraesCS1D01G093900	NHX2	0.810147	0.62113	0.832636	0.699214	0.0641664	0.606803		1.06815	1.0672	0.914875	0.832572	0.701975	0.535251	A-S	A-S	A-S	A-S	Sodium/hydrogen exchanger	IPR004709: 1+/H+ exchanger; IPR006153: Cation/H+ exchanger	0	1+/H+ antiporter [Triticum aestivum]		Sodium/hydrogen exchanger 2		Sodium/hydrogen exchanger family. 1/H antiporters are key transporters in maintaining the pH of actively metabolizing cells. The molecular mechanisms of antiport are unclear. These antiporters contain 10-12 transmembrane regions (M) at the amino-terminus and a large cytoplasmic region at the carboxyl terminus. The transmembrane regions M3-M12 share identity with other members of the family. The M…		1641	0		Q56XP4	617	0		pfam00999	1_H_Exchanger
13097	TraesCS2A01G121000	TraesCS2B01G141900	TraesCS2D01G123000	NHX2	1.69033	1.27286	1.18036	0.204814	0.668815	0.763332		0.977561	1.061	1.30397	0.965787	0.87939	0.343128	Balanced	Balanced	Balanced	Balanced	Sodium/hydrogen exchanger	IPR004709: 1+/H+ exchanger; IPR006153: Cation/H+ exchanger	0	1+/H+ antiporter [Triticum aestivum]		Sodium/hydrogen exchanger 2		Sodium/hydrogen exchanger family. 1/H antiporters are key transporters in maintaining the pH of actively metabolizing cells. The molecular mechanisms of antiport are unclear. These antiporters contain 10-12 transmembrane regions (M) at the amino-terminus and a large cytoplasmic region at the carboxyl terminus. The transmembrane regions M3-M12 share identity with other members of the family. The M…		1599	0		Q56XP4	786	0		pfam00999	1_H_Exchanger
13099	TraesCS4A01G145300	TraesCS4B01G125700	TraesCS4D01G147600	NHX2	2.15252	1.13937	1.29266	0.0963324	0.905021	0.730647		0.944701	1.13657	0.952537	0.88647	0.829664	0.918173	Balanced	Balanced	B-S	Balanced	Sodium/hydrogen exchanger	IPR004709: 1+/H+ exchanger; IPR006153: Cation/H+ exchanger	0	1+/H+ antiporter precursor [Triticum aestivum]		Sodium/hydrogen exchanger 2		Sodium/hydrogen exchanger family. 1/H antiporters are key transporters in maintaining the pH of actively metabolizing cells. The molecular mechanisms of antiport are unclear. These antiporters contain 10-12 transmembrane regions (M) at the amino-terminus and a large cytoplasmic region at the carboxyl terminus. The transmembrane regions M3-M12 share identity with other members of the family. The M…		1623	0		Q56XP4	648	0		pfam00999	1_H_Exchanger
13098	TraesCS7A01G228400	TraesCS7B01G191300	TraesCS7D01G226200	NHX4								0.50174	0.807708	3.89023	0.25264	0.789319	0.52769			D-S	D-S	Sodium/hydrogen exchanger	IPR004709: 1+/H+ exchanger; IPR006153: Cation/H+ exchanger	0	1+/H+ antiporter NHEXL1b [Triticum aestivum]		Sodium/hydrogen exchanger 4		Sodium/hydrogen exchanger family. 1/H antiporters are key transporters in maintaining the pH of actively metabolizing cells. The molecular mechanisms of antiport are unclear. These antiporters contain 10-12 transmembrane regions (M) at the amino-terminus and a large cytoplasmic region at the carboxyl terminus. The transmembrane regions M3-M12 share identity with other members of the family. The M…		1512	0		Q8S397	635	0		pfam00999	1_H_Exchanger
11800	TraesCS7A01G242300	TraesCS7B01G149100	TraesCS7D01G241200	NHX6	0.496752	1.1453	0.493143	0.487029	0.906803	0.257715		0.625487	1.21244	0.8499	0.396546	0.667559	0.817592	Balanced	Balanced	Balanced	Balanced	Sodium/hydrogen exchanger	IPR004709: 1+/H+ exchanger; IPR006153: Cation/H+ exchanger	0	predicted protein [Hordeum vulgare subsp. vulgare]		Sodium/hydrogen exchanger 6		Sodium/hydrogen exchanger family. 1/H antiporters are key transporters in maintaining the pH of actively metabolizing cells. The molecular mechanisms of antiport are unclear. These antiporters contain 10-12 transmembrane regions (M) at the amino-terminus and a large cytoplasmic region at the carboxyl terminus. The transmembrane regions M3-M12 share identity with other members of the family. The M…		920	0		Q8RWU6	707	0		pfam00999	1_H_Exchanger
11802	TraesCS5A01G176100	TraesCS5B01G173800	TraesCS5D01G180800	NHX6	0.83294	0.847878	0.640337	0.778229	0.784735	0.400299		1.13025	1.28439	1.12384	0.466505	0.0523238	0.464228	Balanced	Balanced	Balanced	Balanced	Sodium/hydrogen exchanger	IPR004709: 1+/H+ exchanger; IPR006153: Cation/H+ exchanger	0	predicted protein [Hordeum vulgare subsp. vulgare]		Sodium/hydrogen exchanger 6		Sodium/hydrogen exchanger family. 1/H antiporters are key transporters in maintaining the pH of actively metabolizing cells. The molecular mechanisms of antiport are unclear. These antiporters contain 10-12 transmembrane regions (M) at the amino-terminus and a large cytoplasmic region at the carboxyl terminus. The transmembrane regions M3-M12 share identity with other members of the family. The M…		1519	0		Q8RWU6	694	0		pfam00999	1_H_Exchanger
10317	TraesCS3A01G023200	TraesCS3B01G021600	TraesCS3D01G022900	NHX7	0.689621	1.21941	1.42856	0.475139	0.502333	0.564328		1.03073	1.32246	1.56658	0.890088	0.0144737	6.05e-06	B-D	B-D	Balanced	A-S	Sodium/hydrogen exchanger 1	IPR000595: Cyclic nucleotide-binding domain; IPR006153: Cation/H+ exchanger; IPR014710: RmlC-like jelly roll fold; IPR018490: Cyclic nucleotide-binding-like	0	putative plasma membrane 1+/H+ antiporter [Triticum aestivum]		Sodium/hydrogen exchanger 7		Sodium/hydrogen exchanger family. 1/H antiporters are key transporters in maintaining the pH of actively metabolizing cells. The molecular mechanisms of antiport are unclear. These antiporters contain 10-12 transmembrane regions (M) at the amino-terminus and a large cytoplasmic region at the carboxyl terminus. The transmembrane regions M3-M12 share identity with other members of the family. The M…		3390	0		Q9LKW9	1214	0		pfam00999	1_H_Exchanger
14122	TraesCS2A01G444600	TraesCS2B01G465600	TraesCS2D01G443700	Sodium/calcium exchanger	1.82538	1.78636	3.75608	0.226479	0.178341	0.00012013		0.790277	0.852908	1.27277	0.0312609	0.322732	0.0147774	Balanced	Balanced	Balanced	Balanced	Vacuolar cation/proton exchanger, putative	IPR004713: Calcium/proton exchanger; IPR004798: Calcium/proton exchanger CAX; IPR004837: Sodium/calcium exchanger membrane region	0	Vacuolar cation/proton exchanger 1b [Triticum urartu]		Vacuolar cation/proton exchanger 1b		Sodium/calcium exchanger protein. This is a family of sodium/calcium exchanger integral membrane proteins. This family covers the integral membrane regions of the proteins. Sodium/calcium exchangers regulate intracellular Ca2+ concentrations in many cells; cardiac myocytes, epithelial cells, neurons reti1l rod photoreceptors and smooth muscle cells. Ca2+ is moved into or out of the cytosol depend…		1112	0		Q5TKG3	532	0		pfam01699	1_Ca_ex
14125	TraesCS4A01G156500	TraesCS4B01G161500	TraesCS4D01G156900	Sodium/calcium exchanger	1.01058	0.510575	0.466276	0.991862	0.0782881	0.0331949		1.01401	0.966258	0.930858	0.964648	0.872656	0.713628	A-S	Balanced	Balanced	Balanced	Vacuolar cation/proton exchanger, putative	IPR004713: Calcium/proton exchanger; IPR004798: Calcium/proton exchanger CAX; IPR004837: Sodium/calcium exchanger membrane region	0	predicted protein [Hordeum vulgare subsp. vulgare]		Vacuolar cation/proton exchanger 2		Sodium/calcium exchanger protein. This is a family of sodium/calcium exchanger integral membrane proteins. This family covers the integral membrane regions of the proteins. Sodium/calcium exchangers regulate intracellular Ca2+ concentrations in many cells; cardiac myocytes, epithelial cells, neurons reti1l rod photoreceptors and smooth muscle cells. Ca2+ is moved into or out of the cytosol depend…		1222	0		Q5KQN0	732	0		pfam01699	1_Ca_ex
14124	TraesCS2A01G506200	TraesCS2B01G534600	TraesCS2D01G507000	Sodium/calcium exchanger	0.974539	0.980688	0.881803	0.971642	0.970027	0.765522		0.735742	0.786402	0.756363	0.0113497	0.022462	0.0224634	Balanced	Balanced	Balanced	Balanced	Vacuolar cation/proton exchanger, putative	IPR004713: Calcium/proton exchanger; IPR004798: Calcium/proton exchanger CAX; IPR004837: Sodium/calcium exchanger membrane region	0	Vacuolar cation/proton exchanger 3 [Aegilops tauschii]		Vacuolar cation/proton exchanger 3		Sodium/calcium exchanger protein. This is a family of sodium/calcium exchanger integral membrane proteins. This family covers the integral membrane regions of the proteins. Sodium/calcium exchangers regulate intracellular Ca2+ concentrations in many cells; cardiac myocytes, epithelial cells, neurons reti1l rod photoreceptors and smooth muscle cells. Ca2+ is moved into or out of the cytosol depend…		1116	0		Q6K1C4	718	0		pfam01699	1_Ca_ex
12705	TraesCS1A01G019000	TraesCS1B01G022800	TraesCS1D01G018300	V-H+-ATPase	0.991171	1.06802	1.03455	0.98688	0.888791	0.950468		1.00862	1.01262	0.913116	0.963913	0.946876	0.498113	Balanced	Balanced	Balanced	Balanced	V-type proton ATPase proteolipid subunit	IPR000245: V-ATPase proteolipid subunit; IPR002379: V-ATPase proteolipid subunit C-like domain; IPR011555: V-ATPase proteolipid subunit C, eukaryotic	1e-74	PREDICTED: V-type proton ATPase 16 kDa proteolipid subunit [Oryza sativa Japonica Group]		V-type proton ATPase 16 kDa proteolipid subunit		ATP synthase subunit C.		462	0		P23957	229	2e-75		pfam00137	ATP-synt_C
12704	TraesCS4A01G206900	TraesCS4B01G110500	TraesCS4D01G108200	V-H+-ATPase	1.11703	1.14549	1.34085	0.774595	0.720535	0.367548		1.00998	0.972446	0.994522	0.95385	0.860171	0.977922	Balanced	Balanced	Balanced	Balanced	V-type proton ATPase proteolipid subunit	IPR000245: V-ATPase proteolipid subunit; IPR002379: V-ATPase proteolipid subunit C-like domain; IPR011555: V-ATPase proteolipid subunit C, eukaryotic	3e-71	PREDICTED: V-type proton ATPase 16 kDa proteolipid subunit-like [Brachypodium distachyon]		V-type proton ATPase 16 kDa proteolipid subunit		ATP synthase subunit C.		716	0		P23957	226	2e-72		pfam00137	ATP-synt_C
11972	TraesCS3A01G352800	TraesCS3B01G385500	TraesCS3D01G346900	V-H+-ATPase	1.08033	0.767797	0.984531	0.891446	0.576464	0.987325		0.994799	0.814119	0.881853	0.984062	0.118289	0.445657	Balanced	Balanced	Balanced	Balanced	V-type proton ATPase subunit a	IPR002490: V-type ATPase, V0 complex, 116kDa subunit family; IPR026028: ATPase, V0 complex, subunit 116kDa, eukaryotic	0	un1med protein product [Triticum aestivum]		V-type proton ATPase subunit a1		V-type ATPase 116kDa subunit family. This family consists of the 116kDa V-type ATPase (vacuolar (H+)-ATPases) subunits, as well as V-type ATP synthase subunit i. The V-type ATPases family are proton pumps that acidify intracellular compartments in eukaryotic cells for example yeast central vacuoles, clathrin-coated and sy1ptic vesicles. They have important roles in membrane trafficking processes.…		1857	0		Q8RWZ7	1186	0		pfam01496	V_ATPase_I
11974	TraesCS4A01G081100	TraesCS4B01G222700	TraesCS4D01G223300	V-H+-ATPase	0.824051	0.840856	0.799712	0.665096	0.690564	0.612984		1.06583	1.10647	1.08652	0.653451	0.460961	0.526898	Balanced	Balanced	Balanced	Balanced	V-type proton ATPase subunit a	IPR002490: V-type ATPase, V0 complex, 116kDa subunit family; IPR026028: ATPase, V0 complex, subunit 116kDa, eukaryotic	0	vacuolar ATPase subunit A [Triticum aestivum]		V-type proton ATPase subunit a3		V-type ATPase 116kDa subunit family. This family consists of the 116kDa V-type ATPase (vacuolar (H+)-ATPases) subunits, as well as V-type ATP synthase subunit i. The V-type ATPases family are proton pumps that acidify intracellular compartments in eukaryotic cells for example yeast central vacuoles, clathrin-coated and sy1ptic vesicles. They have important roles in membrane trafficking processes.…		2346	0		Q8W4S4	1226	0		pfam01496	V_ATPase_I
11973	TraesCS2A01G492800	TraesCS2B01G520900	TraesCS2D01G493000	V-H+-ATPase								0.899781	0.599473	1.01313	0.747455	0.00451259	0.970377			Balanced	Balanced	V-type proton ATPase subunit a	IPR002490: V-type ATPase, V0 complex, 116kDa subunit family; IPR026028: ATPase, V0 complex, subunit 116kDa, eukaryotic	0	Vacuolar proton translocating ATPase 100 kDa subunit [Aegilops tauschii]		V-type proton ATPase subunit a3		V-type ATPase 116kDa subunit family. This family consists of the 116kDa V-type ATPase (vacuolar (H+)-ATPases) subunits, as well as V-type ATP synthase subunit i. The V-type ATPases family are proton pumps that acidify intracellular compartments in eukaryotic cells for example yeast central vacuoles, clathrin-coated and sy1ptic vesicles. They have important roles in membrane trafficking processes.…		2088	0		Q8W4S4	1179	0		pfam01496	V_ATPase_I
11400	TraesCS3A01G250500	TraesCS3B01G280000	TraesCS3D01G250900	V-H+-ATPase	0.80804	0.49825	0.493225	0.511779	0.000468023	0.000862567		1.22511	0.99565	0.935212	0.0439749	0.986693	0.711494	Balanced	Balanced	Balanced	Balanced	ATP synthase subunit beta	IPR000194: ATPase, F1/V1/A1 complex, alpha/beta subunit, nucleotide-binding domain; IPR004100: ATPase, F1/V1/A1 complex, alpha/beta subunit, N-termi1l domain; IPR005723: ATPase, V1 complex, subunit B; IPR020003: ATPase, alpha/beta subunit, nucleotide-binding domain, active site; IPR022879: V-type ATP synthase regulatory subunit B/beta; IPR024034: ATPase, F1/V1 complex, beta/alpha subunit, C-termi…	0	PREDICTED: V-type proton ATPase subunit B 2-like [Brachypodium distachyon]		V-type proton ATPase subunit B2		ATP synthase alpha/beta family, nucleotide-binding domain. This family includes the ATP synthase alpha and beta subunits, the ATP synthase associated with flagella and the termi1tion factor Rho.		1584	0		Q9SZN1	964	0		pfam00006	ATP-synt_ab
7966	TraesCS6A01G146600	TraesCS6B01G174800	TraesCS6D01G135900	V-H+-ATPase								21.3486	11.1111	13.556	0.0608381	0.00444813	0.0211747				A-S	V-type ATP synthase subunit D	IPR002699: ATPase, V1 complex, subunit D	9e-138	PREDICTED: V-type proton ATPase subunit D-like [Brachypodium distachyon]		V-type proton ATPase subunit D		ATP synthase subunit D. This is a family of subunit D form various ATP synthases including V-type H+ transporting and 1+ dependent. Subunit D is suggested to be an integral part of the catalytic sector of the V-ATPase.		551	0		Q9XGM1	318	4e-107		pfam01813	ATP-synt_D
A suppressed	A-S
B suppressed	B-S
D suppressed	D-S
A dominant	A-D
B dominant	B-D
D dominant	D-D
